# Supplementary material for: A metabolic core model elucidates how enhanced utilization of glucose and glutamine, with enhanced glutamine-dependent lactate production, promotes cancer cell growth: The WarburQ effect
Source: PLoS Comput Biol. 2017 Sep 28;13(9):e1005758. doi: 10.1371/journal.pcbi.1005758 (PMC5634631; doi:10.1371/journal.pcbi.1005758)
Supplement: S1 Table — The optimal flux value obtained with FBA, the minimum and maximum value as well as the range size, obtained with FVA, are reported for each reaction. (XLSX) [file pcbi.1005758.s006.xlsx]

## Sheet: TABLE 1 FBA_glc10gln40_Ox_38
RXNid	optimalValue	FVAmin	FVAmax	FVAinterval
hexokinase	10	10	10	0
G6P_isomerase	10	10	10	0
PFK	10	10	10	0
aldolase	10	10	10	0
GAPDH	20	20	20	0
PGK	20	20	20	0
PGM	18.518	18.518	18.518	0
enolase	18.518	18.518	18.518	0
pyr_kinase	18.518	18.518	57.336	38.818
LDH	56.332	56.332	56.332	0
pyr_carboxylase	0	0	0	0
pep_carboxykinase	0	0	38.818	38.818
pyr_dehydrogenase	0.245	0.245	0.245	0
cit_synthase	0.245	0.245	0.245	0
aconitase	-7.777	-7.777	-7.777	0
IDH2_nadp	-58.272	-58.732	17.532	76.264
IDH2_nad	50.495	-25.309	50.954	76.263
AKG_dehydrogenase	31.632	31.632	31.632	0
SuCoA_synthase	31.632	31.632	31.632	0
Succ_dehydrogenase	31.632	31.632	31.632	0
fumarase	31.632	31.632	31.632	0
malate_dehydrogenase	-7.186	-7.186	31.632	38.818
malic_enzyme_NADP	38.818	0	38.818	38.818
malic_enzyme_NAD	0	0	38.818	38.818
ASPTA	0.591	0.591	0.591	0
ALATA_L	0.759	0.759	0.759	0
GLUDxm	0	0	36.986	36.986
GLUDym	36.986	0	36.986	36.986
Cit_lyase	8.022	8.022	8.022	0
FFAsynthesis	1.003	1.003	1.003	0
glutaminase	39.416	39.416	39.416	0
gln_synthetase	0	0	0	0
CPS1	0	0	0	0
OTC	0	0	0	0
ASS	0	0	0	0
ASL	0	0	0	0
ARG1	0.46	0.46	19.752	19.292
ORNTArm	0.46	0.46	0.46	0
G5SADrm	0.46	0.46	0.46	0
P5CRm	0	0	0.46	0.46
P5CRxm	0.46	0	0.46	0.46
ORNDC	0	0	19.292	19.292
ATP_ADP	0	0	0	0
G6P_dehydrogenase	0	0	0	0
gluconolactonase	0	0	0	0
6PDG_dehydrogenase	0	0	0	0
Ru5P_isomerase	0	0	0	0
PRPPS	0	0	0	0
SHMT1	1	1	1	0
MTHFD1	1	1	1	0
ser_synthesis	1.482	1.482	1.482	0
RESP1	40.335	40.335	40.335	0
RESP2	31.632	31.632	31.632	0
Hcys_synthesis	0	0	0	0
CYSTS	0	0	0	0
CYSTGL	0	0	0	0
GLUCYS	0	0	0	0
GTHS	0	0	0	0
GTHP	4.033	4.033	4.033	0
GTHO	4.033	4.033	4.033	0
glutamyltrasferase	0	0	0	0
asparagine_synthetase	0.263	0.263	0.263	0
CYSTA	0.051	0.051	0.051	0
ASRGL1	0	0	0	0
CAD	0	0	0	0
SDS	0	0	0	0
GATM	0	0	0	0
EX_O2	-38	-38	-38	0
EX_Gln	-40	-40	-40	0
EX_Glc	-10	-10	-10	0
EX_Arg	-0.708	-20	-0.708	19.292
EX_THF	-1	-1	-1	0
EX_Met	0	0	0	0
protein_synthesis	7.298	7.298	7.298	0
biomass_synthesis	10.338	10.338	10.338	0
protein_synthesis80A20B	0	0	0	0
protein_synthesis20A80B	0	0	0	0
DM_LACT	56.332	56.332	56.332	0
DM_H2O2	0	0	0	0
DM_NH3	76.402	76.402	76.402	0
DM_Urea	0.46	0.46	19.752	19.292
DM_PRPP	0	0	0	0
DM_biomass	10.338	10.338	10.338	0
DM_Putrescine	0	0	19.292	19.292
DM_forTHF	1	1	1	0
DM_GSSG	0	0	0	0
