# Supplementary material for: A metabolic core model elucidates how enhanced utilization of glucose and glutamine, with enhanced glutamine-dependent lactate production, promotes cancer cell growth: The WarburQ effect
Source: PLoS Comput Biol. 2017 Sep 28;13(9):e1005758. doi: 10.1371/journal.pcbi.1005758 (PMC5634631; doi:10.1371/journal.pcbi.1005758)
Supplement: S2 Table — The optimal flux value obtained with FBA, the minimum and maximum value as well as the range size, obtained with FVA, are reported for each reaction. (XLSX) [file pcbi.1005758.s007.xlsx]

## Sheet: FBA_glc10gln40_Ox_38_ATPmaximia
RXNid	optimalValue	FVAmin	FVAmax	FVAinterval
hexokinase	10	10	10	0
G6P_isomerase	10	10	10	0
PFK	10	10	10	0
aldolase	10	10	10	0
GAPDH	20	20	20	0
PGK	20	20	20	0
PGM	20	20	20	0
enolase	20	20	20	0
pyr_kinase	20	20	45.333	25.333
LDH	45.333	45.333	45.333	0
pyr_carboxylase	0	0	0	0
pep_carboxykinase	0	0	25.333	25.333
pyr_dehydrogenase	0	0	0	0
cit_synthase	0	0	0	0
aconitase	0	0	0	0
IDH2_nadp	-46.061	-46.061	4.606	50.667
IDH2_nad	46.061	-4.606	46.061	50.667
AKG_dehydrogenase	25.333	25.333	25.333	0
SuCoA_synthase	25.333	25.333	25.333	0
Succ_dehydrogenase	25.333	25.333	25.333	0
fumarase	25.333	25.333	25.333	0
malate_dehydrogenase	0	0	25.333	25.333
malic_enzyme_NADP	25.333	0	25.333	25.333
malic_enzyme_NAD	0	0	25.333	25.333
ASPTA	0	0	0	0
ALATA_L	0	0	0	0
GLUDxm	0	0	25.333	25.333
GLUDym	25.333	0	25.333	25.333
Cit_lyase	0	0	0	0
FFAsynthesis	0	0	0	0
glutaminase	25.333	25.333	25.333	0
gln_synthetase	0	0	0	0
CPS1	0	0	0	0
OTC	0	0	0	0
ASS	0	0	0	0
ASL	0	0	0	0
ARG1	0	0	20	20
ORNTArm	0	0	0	0
G5SADrm	0	0	0	0
P5CRm	0	0	0	0
P5CRxm	0	0	0	0
ORNDC	0	0	20	20
ATP_ADP	220.364	220.364	220.364	0
G6P_dehydrogenase	0	0	0	0
gluconolactonase	0	0	0	0
6PDG_dehydrogenase	0	0	0	0
Ru5P_isomerase	0	0	0	0
PRPPS	0	0	0	0
SHMT1	0	0	0	0
MTHFD1	0	0	0	0
ser_synthesis	0	0	0	0
RESP1	46.061	46.061	46.061	0
RESP2	25.333	25.333	25.333	0
Hcys_synthesis	0	0	0	0
CYSTS	0	0	0	0
CYSTGL	0	0	0	0
GLUCYS	0	0	0	0
GTHS	0	0	0	0
GTHP	4.606	4.606	4.606	0
GTHO	4.606	4.606	4.606	0
glutamyltrasferase	0	0	0	0
asparagine_synthetase	0	0	0	0
CYSTA	0	0	0	0
ASRGL1	0	0	0	0
CAD	0	0	0	0
SDS	0	0	0	0
GATM	0	0	0	0
EX_O2	-38	-38	-38	0
EX_Gln	-25.333	-25.333	-25.333	0
EX_Glc	-10	-10	-10	0
EX_Arg	0	-20	0	20
EX_THF	0	0	0	0
EX_Met	0	0	0	0
protein_synthesis	0	0	0	0
biomass_synthesis	0	0	0	0
protein_synthesis80A20B	0	0	0	0
protein_synthesis20A80B	0	0	0	0
DM_LACT	45.333	45.333	45.333	0
DM_H2O2	0	0	0	0
DM_NH3	50.667	50.667	50.667	0
DM_Urea	0	0	20	20
DM_PRPP	0	0	0	0
DM_biomass	0	0	0	0
DM_Putrescine	0	0	20	20
DM_forTHF	0	0	0	0
DM_GSSG	0	0	0	0
