# Supplementary material for: A metabolic core model elucidates how enhanced utilization of glucose and glutamine, with enhanced glutamine-dependent lactate production, promotes cancer cell growth: The WarburQ effect
Source: PLoS Comput Biol. 2017 Sep 28;13(9):e1005758. doi: 10.1371/journal.pcbi.1005758 (PMC5634631; doi:10.1371/journal.pcbi.1005758)
Supplement: S1 File — Excel file of the model compliant with the RAVEN Toolbox. (XLS) [file pcbi.1005758.s011.xls]

## Sheet: RXNS
#	RXNID	NAME	EQUATION	LOWER BOUND	UPPER BOUND	OBJECTIVE	COMPARTMENT
	hexokinase	GCK,HKDC1,HK1,HK2,HK3	Glc[c] + ATP[c] => G6P[c] + ADP[c]	0	1000		c
	G6P_isomerase	GPI	G6P[c] <=> F6P[c]	0	1000		c
	PFK	PFKP,PFKL,PFKM_1	F6P[c] + ATP[c] => F16BP[c] + ADP[c]	0	1000		c
	aldolase	ALDOC,ALDOB,ALDOA_2	F16BP[c] => GA3P[c] + GA3P[c]	0	1000		c
	GAPDH	GAPDHS,GAPDH,GAPDHP29	GA3P[c] + NAD[c] => BP13GA[c] + NADH[c]	0	1000		c
	PGK	CRISP3,PGK1,MIA3,PGK2	BP13GA[c] + ADP[c] => P3GA[c] + ATP[c]	0	1000		c
	PGM	PGAM2,PGAM1,BPGM,PGAM4_2	P3GA[c] <=> P2GA[c]	-1000	1000		c
	enolase	ENO1,ENO3,ENO2	P2GA[c] <=> PEP[c]	-1000	1000		c
	pyr_kinase	PKM	PEP[c] + ADP[c] => Pyr[c] + ATP[c]	0	1000		c
	LDH	LDHB,UEVLD,LDHC,LDHAL6A,LDHAL6B	Pyr[c] + NADH[c] => LACT[c] + NAD[c]	0	1000		c
	pyr_carboxylase	PC	Pyr[c] + ATP[c] => OAA[c] + ADP[c]	0	1000		c
	pep_carboxykinase	PEPCK	OAA[c] + ATP[c] => PEP[c] + ADP[c]	0	1000		c
	pyr_dehydrogenase	DLD,PDHX,PDHA1,DLAT,PDHA2,PDHB	Pyr[c] + NAD[c] => AcCoA[c] + NADH[c]	0	1000		c
	cit_synthase	CS	AcCoA[c] + OAA[c] => Cit[c]	0	1000		c
	aconitase	ACO2,ACO1_1	Cit[c] <=> IsoCit[c]	-1000	1000		c
	IDH2_nadp	IDH3G,IDH3B,IDH3A_1	IsoCit[c] + NADP[c] <=> AKG[c] + NADPH[c]	-1000	1000		c
	IDH2_nad	IDH3G,IDH3B,IDH3A_2	IsoCit[c] + NAD[c] <=> AKG[c] + NADH[c]	-1000	1000		c
	AKG_dehydrogenase	DLSTP1,DLD,OGDH,PDHX,DLST,DHTKD1,OGDHL	AKG[c] + NAD[c] => SuCoA[c] + NADH[c]	0	1000		c
	SuCoA_synthase	SUCLA2,SUCLG1,SUCLG2_1	SuCoA[c] + ADP[c] <=> Succ[c] + ATP[c]	-1000	1000		c
	Succ_dehydrogenase	SDHA,SDHB,SDHC,SDHD	Succ[c] + FAD[c] <=> Fum[c] + FADH2[c]	-1000	1000		c
	fumarase	FH_1	Fum[c] <=> Mal[c]	-1000	1000		c
	malate_dehydrogenase	MDH1, MDH2	Mal[c] + NAD[c] <=> OAA[c] + NADH[c]	-1000	1000		c
	malic_enzyme_NADP	ME2,ME3_1	Mal[c] + NADP[c] => Pyr[c] + NADPH[c]	0	1000		c
	malic_enzyme_NAD	ME2,ME3_3	Mal[c] + NAD[c] => Pyr[c] + NADH[c]	0	1000		c
	ASPTA	GOT1,GOT2,GOT1L1_2	Glu[c] + OAA[c] <=> Asp[c] + AKG[c]	-1000	1000		c
	ALATA_L	GPT1, GPT2	Pyr[c] + Glu[c] <=> ALA[c] + AKG[c]	-1000	1000		c
	GLUDxm	GLUD1,GLUD2_1	Glu[c] + NAD[c] => AKG[c] + NADH[c] + NH3[c]	0	1000		c
	GLUDym	GLUD1,GLUD2_2	Glu[c] + NADP[c] => AKG[c] + NADPH[c] + NH3[c]	0	1000		c
	Cit_lyase	ACLY	Cit[c] + ATP[c] => AcCoA2[c] + OAA[c] + ADP[c]	0	1000		c
	FFAsynthesis	FFAsynthesis	8 AcCoA2[c] + 7 ATP[c] + 14 NADPH[c] => 7 ADP[c] + 14 NADP[c] + palmitate[c]	0	1000		c
	glutaminase	GLS,GLS2_1	Gln[c] => Glu[c] + NH3[c]	0	1000		c
	gln_synthetase	GLUL	ATP[c] + Glu[c] + NH3[c] => Gln[c] + ADP[c]	0	1000		c
	CPS1	CPS1	NH3[c] + ATP[c] + ATP[c] => CP[c] + ADP[c] + ADP[c]	0	1000		c
	OTC	OTC	CP[c] + Orn[c] => Ci[c]	0	1000		c
	ASS	ASS	Ci[c] + ATP[c] + ATP[c] + Asp[c] => ArgSucc[c] + ADP[c] + ADP[c]	0	1000		c
	ASL	ASL,CRCP	ArgSucc[c] <=> Arg[c] + Fum[c]	-1000	1000		c
	ARG1	ARG2,ARG1	Arg[c] => Orn[c] + Urea[c]	0	1000		c
	ORNTArm	Oat	Orn[c] + AKG[c] <=> LGlu5semialdehyde[c] + Glu[c]	-1000	1000		c
	G5SADrm	Oat	LGlu5semialdehyde[c] <=> Pyrroline5carboxylate[c]	-1000	1000		c
	P5CRm	Pycr1	Pyrroline5carboxylate[c] + NADH[c] => Pro[c] + NAD[c]	0	1000		c
	P5CRxm	Pycr1	Pyrroline5carboxylate[c] + NADPH[c] => Pro[c] + NADP[c]	0	1000		c
	ORNDC	ODC1	Orn[c] => Putr[c]	0	1000		c
	ATP_ADP	PPP (protein phosphatase)	ATP[c] => ADP[c]	0	1000		c
	G6P_dehydrogenase	G6PD	G6P[c] + NADP[c] => 6Pgl[c] + NADPH[c]	0	1000		c
	gluconolactonase	PGLS	6Pgl[c] => 6PDG[c]	0	1000		c
	6PDG_dehydrogenase	PGD	6PDG[c] + NADP[c] => Ru5P[c] + NADPH[c]	0	1000		c
	Ru5P_isomerase	RPIA	Ru5P[c] <=> R5p[c]	-1000	1000		c
	PRPPS	PRPS2,PRPS1,PRPS1L1	R5p[c] + 2 ATP[c] <=> PRPP[c] + 2 ADP[c]	-1000	1000		c
	SHMT1	SHMT1	Ser[c] + THF[c] => Gly[c] + meTHF[c]	0	1000		c
	MTHFD1	MTHFD2_1 * MTHFD1_1	meTHF[c] + NADP[c] => NADPH[c] + forTHF[c]	0	1000		c
	ser_synthesis	PHGDH,UBAC2 * PSAT1 * VPS29,PSPH,PSPHP1	P3GA[c] + NAD[c] + Glu[c] => Ser[c] + NADH[c] + AKG[c]	0	1000		c
	RESP1	RESP1	NADH[c] + 0.55 O2[c] + 2.7 ADP[c] => NAD[c] + 2.7 ATP[c] + 0.1 H2O2[c]	0	1000		c
	RESP2	RESP2	FADH2[c] + 0.5 O2[c] + ADP[c] + ADP[c] => FAD[c] + ATP[c] + ATP[c]	0	1000		c
	Hcys_synthesis	MAT2*DNMT	Met[c] + ATP[c] => Hcys[c] + ADP[c]	0	1000		c
	CYSTS	CBS	Hcys[c] + Ser[c] => CysTh[c]	0	1000		c
	CYSTGL	CTH	CysTh[c] => Cys[c] + NH3[c]	0	1000		c
	GLUCYS	GCLC, GCLM	Glu[c] + Cys[c] + ATP[c] => Glucys[c] + ADP[c]	0	1000		c
	GTHS	GSS	Glucys[c] + Gly[c] + ATP[c] => GSH[c] + ADP[c]	0	1000		c
	GTHP	GSR	H2O2[c] + GSH[c] + GSH[c] => GSSG[c]	0	1000		c
	GTHO	PGD, G6PC3	GSSG[c] + NADPH[c] => 2 GSH[c] + NADP[c]	0	1000		c
	glutamyltrasferase	GGCT	Glucys[c] => Cys[c]	0	1000		c
	asparagine_synthetase	ASNS	1 Asp[c] + 1 Gln[c] + 2 ATP[c] => 1 Glu[c] + Asn[c] + 2 ADP[c]	0	1000		c
	CYSTA	CGT	Glu[c] => AKG[c] + Cys[c]	0	1000		c
	ASRGL1	ASPG	Asn[c] => 1 Asp[c] + 1 NH3[c]	0	1000		c
	CAD	CAD	2 ATP[c] + Gln[c] => 2 ADP[c] + Glu[c] + CP[c]	0	1000		c
	SDS	SDS	Ser[c] => Pyr[c] + NH3[c]	0	1000		c
	GATM	GATM	Arg[c] + Gly[c] => Orn[c]	0	1000		c
#	EXCHANGE RXNS
	EX_O2	O2_exchange	O2[c] <=> O2[b]	-38	1000		b
	EX_Gln	Gln_exchange	Gln[c] <=> Gln[b]	-40	1000		b
	EX_Glc	Glc_exchange	Glc[c] <=> Glc[b]	-10	1000		b
	EX_Arg	Arg_exchange	Arg[c] <=> Arg[b]	-20	1000		b
	EX_THF	THF_exchange	THF[c] <=> THF[b]	-20	1000		b
	EX_Met	Met_exchange	Met[c] <=> Met[b]	-20	1000		b
#	PSEUDO-REACTIONS (BIOMASS)
	protein_synthesis	protein_synthesis	0.104 ALA[c] + 0.037 Glu[c] + 0.137 Gly[c] + 0.063 Pro[c] + 0.045 Asp[c] + 0.007 Cys[c] + 0.066 Ser[c] + 0.044 Gln[c] + 0.036 Asn[c] + 0.034 Arg[c] => protein[c]	0	1000		c
	biomass_synthesis	biomass_synthesis	0.706 protein[c] + 0.097 palmitate[c] + 20 ATP[c] => biomass[c] + 20 ADP[c]	0	1000	1	c
#	protein_synthesis80A20B	biomass_synthesis	0.096351592 Ser[c] + 0.200002548 Gly[c] + 0.010219108 Cys[c] + 0.151826752 ALA[c] + 0.019911197 Asp[c] + 0.015928958 Asn[c] + 0.016371429 Gln[c] + 0.019468726 Glu[c] + 0.015044015 Arg[c] + 0.027875676 Pro[c] => protein[c]	0	0		c
#	protein_synthesis20A80B	biomass_synthesis	0.024087898 Ser[c] + 0.050000637 Gly[c] + 0.002554777 Cys[c] + 0.037956688 ALA[c] + 0.079644788 Asp[c] + 0.06371583 Asn[c] + 0.065485714 Gln[c] + 0.077874903 Glu[c] + 0.060176062 Arg[c] + 0.111502703 Pro[c] => protein[c]	0	0		c
#	MANDATORY DEMAND REACTIONS
	DM_LACT	DM_LACTc	LACT[c] => LACT[b]	0	1000		b
	DM_H2O2	H2O2_exchange	H2O2[c] => H2O2[b]	0	1000		b
	DM_NH3	NH3_exchange	NH3[c] => NH3[b]	0	1000		b
	DM_Urea	Urea_exchange	Urea[c] => Urea[b]	0	1000		b
	DM_PRPP	PRPP_exchange	PRPP[c] => PRPP[b]	0	1000		b
	DM_biomass	biomass_exchange	biomass[c] => biomass[b]	0	1000		b
	DM_Putrescine	Putrescine_exchange	Putr[c] => Putr[b]	0	1000		b
	DM_forTHF	forTHF_exchange	forTHF[c] => forTHF[b]	0	1000		b
	DM_GSSG	forTHF_exchange	GSSG[c] => GSSG[b]	0	1000		b

## Sheet: METS
#	METID	METNAME	UNCONSTRAINED	COMPOSITION	COMPARTMENT	REPLACEMENT ID
	6PDG[c]				c	6PDGc
	6Pgl[c]				c	6Pglc
	AcCoA[c]				c	AcCoAc
	AcCoA2[c]				c	AcCoA2c
	ADP[c]				c	ADPc
	AKG[c]				c	AKGc
	ALA[c]				c	ALAc
	Arg[c]				c	Argc
	ArgSucc[c]				c	ArgSuccc
	Asp[c]				c	Aspc
	ATP[c]				c	ATPc
	BP13GA[c]				c	BP13GAc
	Ci[c]				c	Cic
	Cit[c]				c	Citc
	CP[c]				c	CPc
	Cys[c]				c	Cysc
	CysTh[c]				c	CysThc
	F16BP[c]				c	F16BPc
	F6P[c]				c	F6Pc
	FAD[c]				c	FADc
	FADH2[c]				c	FADH2c
	Fum[c]				c	Fumc
	G6P[c]				c	G6Pc
	GA3P[c]				c	GA3Pc
	Glc[b]		true		b	Glcb
	Glc[c]				c	Glcc
	Gln[b]		true		b	Glnb
	Gln[c]				c	Glnc
	Glu[c]				c	Gluc
	Glucys[c]				c	Glucysc
	Gly[c]				c	Glyc
	GSH[c]				c	GSHc
	GSSG[b]		true		b	GSSGb
	GSSG[c]				c	GSSGc
	H2O2[b]		true		b	H2O2b
	H2O2[c]				c	H2O2c
	Hcys[c]				c	Hcysc
	IsoCit[c]				c	IsoCitc
	LACT[b]		true		b	LACTb
	LACT[c]				c	LACTc
	LGlu5semialdehyde[c]				c	Lglu5semialdehydec
	Mal[c]				c	Malc
	Met[b]		true		b	Metb
	Met[c]				c	Metc
	NAD[c]				c	NADc
	NADH[c]				c	NADHc
	NADP[c]				c	NADPc
	NADPH[c]				c	NADPHc
	NH3[b]		true		b	NH3b
	NH3[c]				c	NH3c
	O2[b]		true		b	O2b
	O2[c]				c	O2c
	OAA[c]				c	OAAc
	Orn[c]				c	Ornc
	P2GA[c]				c	P2GAc
	P3GA[c]				c	P3GAc
	PEP[c]				c	PEPc
	Pro[c]				c	Proc
	PRPP[c]				c	PRPPc
	Pyr[c]				c	Pyrc
	Pyrroline5carboxylate[c]				c	Pyrroline5carboxylatec
	R5p[c]				c	R5pc
	Ru5P[c]				c	Ru5Pc
	Ser[c]				c	Serc
	Succ[c]				c	Succc
	SuCoA[c]				c	SuCoAC
	Urea[b]		true		b	Ureab
	Urea[c]				c	Ureac
	Arg[b]		true		b	Argb
	PRPP[b]		true		b	PRPPb
	protein[c]				c	Proteinc
	biomass[c]				c	biomassc
	biomass[b]		true		b	biomassb
	palmitate[c]				c	palmitatec
	meTHF[c]				c	methyleneTHF
	forTHF[b]		true		b	formileTHFb
	forTHF[c]				c	formileTHF
	THF[c]				c	THF
	Putr[c]				c	Putrescine
	Putr[b]		true		b	Putrescineb
	Asn[c]				c	Asparagine
	THF[b]		true		b	THFb

## Sheet: COMPS
#	COMPABBREV	COMPNAME
	c	cytosol
	b	unbalanced

## Sheet: MODEL
#	MODELID	MODELNAME	DEFAULT LOWER	DEFAULT UPPER	CONTACT GIVEN NAME	CONTACT FAMILY NAME	CONTACT EMAIL	ORGANIZATION	TAXONOMY	NOTES
	dc	ENGRO 1	-1000	1000	Chiara	Damiani	chiara.damiani@unimib.it	SYSBIO.IT
