# Supplementary material for: A metabolic core model elucidates how enhanced utilization of glucose and glutamine, with enhanced glutamine-dependent lactate production, promotes cancer cell growth: The WarburQ effect
Source: PLoS Comput Biol. 2017 Sep 28;13(9):e1005758. doi: 10.1371/journal.pcbi.1005758 (PMC5634631; doi:10.1371/journal.pcbi.1005758)
Supplement: S2 File — Excel file of the model compliant with: RAVEN Toolbox and FAME. (XML) [file pcbi.1005758.s012.xml]

<?xml version="1.0" encoding="UTF-8" ?><sbml xmlns="http://www.sbml.org/sbml/level2/version3" level="2" version="3"><model metaid="metaid_dc" id="dc" name="ENGRO 1"><annotation><rdf:RDF xmlns:rdf="http://www.w3.org/1999/02/22-rdf-syntax-ns#" xmlns:dc="http://purl.org/dc/elements/1.1/" xmlns:dcterms="http://purl.org/dc/terms/" xmlns:vCard="http://www.w3.org/2001/vcard-rdf/3.0#" xmlns:bqbiol="http://biomodels.net/biology-qualifiers/" xmlns:bqmodel="http://biomodels.net/model-qualifiers/"><rdf:Description rdf:about="#metaid_dc"><dc:creator rdf:parseType="Resource"><rdf:Bag><rdf:li rdf:parseType="Resource"><vCard:N rdf:parseType="Resource"><vCard:Given>Chiara</vCard:Given><vCard:Family>Damiani</vCard:Family></vCard:N><vCard:EMAIL>chiara.damiani@unimib.it</vCard:EMAIL><vCard:ORG><vCard:Orgname>SYSBIO.IT </vCard:Orgname></vCard:ORG></rdf:li></rdf:Bag></dc:creator><dcterms:created rdf:parseType="Resource"><dcterms:W3CDTF>2016-07-04T12:06:58Z</dcterms:W3CDTF></dcterms:created><dcterms:modified rdf:parseType="Resource"><dcterms:W3CDTF>2016-07-04T12:06:58Z</dcterms:W3CDTF></dcterms:modified></rdf:Description></rdf:RDF></annotation><listOfUnitDefinitions><unitDefinition id="mmol_per_gDW_per_hr"><listOfUnits><unit kind="mole" scale="-3"/><unit kind="second" multiplier="0.00027778" exponent="-1"/></listOfUnits></unitDefinition></listOfUnitDefinitions><listOfCompartments><compartment metaid="metaid_C_c" id="C_c" name="cytosol" spatialDimensions="3" size="1" sboTerm="SBO:0000290"></compartment>
<compartment metaid="metaid_C_b" id="C_b" name="unbalanced" spatialDimensions="3" size="1" sboTerm="SBO:0000290"></compartment>
</listOfCompartments><listOfSpecies><species metaid="metaid_M_6PDGc" id="M_6PDGc" name="6PDGc" compartment="C_c" initialAmount="0" boundaryCondition="false" sboTerm="SBO:0000299"></species>
<species metaid="metaid_M_6Pglc" id="M_6Pglc" name="6Pglc" compartment="C_c" initialAmount="0" boundaryCondition="false" sboTerm="SBO:0000299"></species>
<species metaid="metaid_M_AcCoAc" id="M_AcCoAc" name="AcCoAc" compartment="C_c" initialAmount="0" boundaryCondition="false" sboTerm="SBO:0000299"></species>
<species metaid="metaid_M_AcCoA2c" id="M_AcCoA2c" name="AcCoA2c" compartment="C_c" initialAmount="0" boundaryCondition="false" sboTerm="SBO:0000299"></species>
<species metaid="metaid_M_ADPc" id="M_ADPc" name="ADPc" compartment="C_c" initialAmount="0" boundaryCondition="false" sboTerm="SBO:0000299"></species>
<species metaid="metaid_M_AKGc" id="M_AKGc" name="AKGc" compartment="C_c" initialAmount="0" boundaryCondition="false" sboTerm="SBO:0000299"></species>
<species metaid="metaid_M_ALAc" id="M_ALAc" name="ALAc" compartment="C_c" initialAmount="0" boundaryCondition="false" sboTerm="SBO:0000299"></species>
<species metaid="metaid_M_Argc" id="M_Argc" name="Argc" compartment="C_c" initialAmount="0" boundaryCondition="false" sboTerm="SBO:0000299"></species>
<species metaid="metaid_M_ArgSuccc" id="M_ArgSuccc" name="ArgSuccc" compartment="C_c" initialAmount="0" boundaryCondition="false" sboTerm="SBO:0000299"></species>
<species metaid="metaid_M_Aspc" id="M_Aspc" name="Aspc" compartment="C_c" initialAmount="0" boundaryCondition="false" sboTerm="SBO:0000299"></species>
<species metaid="metaid_M_ATPc" id="M_ATPc" name="ATPc" compartment="C_c" initialAmount="0" boundaryCondition="false" sboTerm="SBO:0000299"></species>
<species metaid="metaid_M_BP13GAc" id="M_BP13GAc" name="BP13GAc" compartment="C_c" initialAmount="0" boundaryCondition="false" sboTerm="SBO:0000299"></species>
<species metaid="metaid_M_Cic" id="M_Cic" name="Cic" compartment="C_c" initialAmount="0" boundaryCondition="false" sboTerm="SBO:0000299"></species>
<species metaid="metaid_M_Citc" id="M_Citc" name="Citc" compartment="C_c" initialAmount="0" boundaryCondition="false" sboTerm="SBO:0000299"></species>
<species metaid="metaid_M_CPc" id="M_CPc" name="CPc" compartment="C_c" initialAmount="0" boundaryCondition="false" sboTerm="SBO:0000299"></species>
<species metaid="metaid_M_Cysc" id="M_Cysc" name="Cysc" compartment="C_c" initialAmount="0" boundaryCondition="false" sboTerm="SBO:0000299"></species>
<species metaid="metaid_M_CysThc" id="M_CysThc" name="CysThc" compartment="C_c" initialAmount="0" boundaryCondition="false" sboTerm="SBO:0000299"></species>
<species metaid="metaid_M_F16BPc" id="M_F16BPc" name="F16BPc" compartment="C_c" initialAmount="0" boundaryCondition="false" sboTerm="SBO:0000299"></species>
<species metaid="metaid_M_F6Pc" id="M_F6Pc" name="F6Pc" compartment="C_c" initialAmount="0" boundaryCondition="false" sboTerm="SBO:0000299"></species>
<species metaid="metaid_M_FADc" id="M_FADc" name="FADc" compartment="C_c" initialAmount="0" boundaryCondition="false" sboTerm="SBO:0000299"></species>
<species metaid="metaid_M_FADH2c" id="M_FADH2c" name="FADH2c" compartment="C_c" initialAmount="0" boundaryCondition="false" sboTerm="SBO:0000299"></species>
<species metaid="metaid_M_Fumc" id="M_Fumc" name="Fumc" compartment="C_c" initialAmount="0" boundaryCondition="false" sboTerm="SBO:0000299"></species>
<species metaid="metaid_M_G6Pc" id="M_G6Pc" name="G6Pc" compartment="C_c" initialAmount="0" boundaryCondition="false" sboTerm="SBO:0000299"></species>
<species metaid="metaid_M_GA3Pc" id="M_GA3Pc" name="GA3Pc" compartment="C_c" initialAmount="0" boundaryCondition="false" sboTerm="SBO:0000299"></species>
<species metaid="metaid_M_Glcb" id="M_Glcb" name="Glcb" compartment="C_b" initialAmount="0" boundaryCondition="true" sboTerm="SBO:0000299"></species>
<species metaid="metaid_M_Glcc" id="M_Glcc" name="Glcc" compartment="C_c" initialAmount="0" boundaryCondition="false" sboTerm="SBO:0000299"></species>
<species metaid="metaid_M_Glnb" id="M_Glnb" name="Glnb" compartment="C_b" initialAmount="0" boundaryCondition="true" sboTerm="SBO:0000299"></species>
<species metaid="metaid_M_Glnc" id="M_Glnc" name="Glnc" compartment="C_c" initialAmount="0" boundaryCondition="false" sboTerm="SBO:0000299"></species>
<species metaid="metaid_M_Gluc" id="M_Gluc" name="Gluc" compartment="C_c" initialAmount="0" boundaryCondition="false" sboTerm="SBO:0000299"></species>
<species metaid="metaid_M_Glucysc" id="M_Glucysc" name="Glucysc" compartment="C_c" initialAmount="0" boundaryCondition="false" sboTerm="SBO:0000299"></species>
<species metaid="metaid_M_Glyc" id="M_Glyc" name="Glyc" compartment="C_c" initialAmount="0" boundaryCondition="false" sboTerm="SBO:0000299"></species>
<species metaid="metaid_M_GSHc" id="M_GSHc" name="GSHc" compartment="C_c" initialAmount="0" boundaryCondition="false" sboTerm="SBO:0000299"></species>
<species metaid="metaid_M_GSSGb" id="M_GSSGb" name="GSSGb" compartment="C_b" initialAmount="0" boundaryCondition="true" sboTerm="SBO:0000299"></species>
<species metaid="metaid_M_GSSGc" id="M_GSSGc" name="GSSGc" compartment="C_c" initialAmount="0" boundaryCondition="false" sboTerm="SBO:0000299"></species>
<species metaid="metaid_M_H2O2b" id="M_H2O2b" name="H2O2b" compartment="C_b" initialAmount="0" boundaryCondition="true" sboTerm="SBO:0000299"></species>
<species metaid="metaid_M_H2O2c" id="M_H2O2c" name="H2O2c" compartment="C_c" initialAmount="0" boundaryCondition="false" sboTerm="SBO:0000299"></species>
<species metaid="metaid_M_Hcysc" id="M_Hcysc" name="Hcysc" compartment="C_c" initialAmount="0" boundaryCondition="false" sboTerm="SBO:0000299"></species>
<species metaid="metaid_M_IsoCitc" id="M_IsoCitc" name="IsoCitc" compartment="C_c" initialAmount="0" boundaryCondition="false" sboTerm="SBO:0000299"></species>
<species metaid="metaid_M_LACTb" id="M_LACTb" name="LACTb" compartment="C_b" initialAmount="0" boundaryCondition="true" sboTerm="SBO:0000299"></species>
<species metaid="metaid_M_LACTc" id="M_LACTc" name="LACTc" compartment="C_c" initialAmount="0" boundaryCondition="false" sboTerm="SBO:0000299"></species>
<species metaid="metaid_M_Lglu5semialdehydec" id="M_Lglu5semialdehydec" name="Lglu5semialdehydec" compartment="C_c" initialAmount="0" boundaryCondition="false" sboTerm="SBO:0000299"></species>
<species metaid="metaid_M_Malc" id="M_Malc" name="Malc" compartment="C_c" initialAmount="0" boundaryCondition="false" sboTerm="SBO:0000299"></species>
<species metaid="metaid_M_Metb" id="M_Metb" name="Metb" compartment="C_b" initialAmount="0" boundaryCondition="true" sboTerm="SBO:0000299"></species>
<species metaid="metaid_M_Metc" id="M_Metc" name="Metc" compartment="C_c" initialAmount="0" boundaryCondition="false" sboTerm="SBO:0000299"></species>
<species metaid="metaid_M_NADc" id="M_NADc" name="NADc" compartment="C_c" initialAmount="0" boundaryCondition="false" sboTerm="SBO:0000299"></species>
<species metaid="metaid_M_NADHc" id="M_NADHc" name="NADHc" compartment="C_c" initialAmount="0" boundaryCondition="false" sboTerm="SBO:0000299"></species>
<species metaid="metaid_M_NADPc" id="M_NADPc" name="NADPc" compartment="C_c" initialAmount="0" boundaryCondition="false" sboTerm="SBO:0000299"></species>
<species metaid="metaid_M_NADPHc" id="M_NADPHc" name="NADPHc" compartment="C_c" initialAmount="0" boundaryCondition="false" sboTerm="SBO:0000299"></species>
<species metaid="metaid_M_NH3b" id="M_NH3b" name="NH3b" compartment="C_b" initialAmount="0" boundaryCondition="true" sboTerm="SBO:0000299"></species>
<species metaid="metaid_M_NH3c" id="M_NH3c" name="NH3c" compartment="C_c" initialAmount="0" boundaryCondition="false" sboTerm="SBO:0000299"></species>
<species metaid="metaid_M_O2b" id="M_O2b" name="O2b" compartment="C_b" initialAmount="0" boundaryCondition="true" sboTerm="SBO:0000299"></species>
<species metaid="metaid_M_O2c" id="M_O2c" name="O2c" compartment="C_c" initialAmount="0" boundaryCondition="false" sboTerm="SBO:0000299"></species>
<species metaid="metaid_M_OAAc" id="M_OAAc" name="OAAc" compartment="C_c" initialAmount="0" boundaryCondition="false" sboTerm="SBO:0000299"></species>
<species metaid="metaid_M_Ornc" id="M_Ornc" name="Ornc" compartment="C_c" initialAmount="0" boundaryCondition="false" sboTerm="SBO:0000299"></species>
<species metaid="metaid_M_P2GAc" id="M_P2GAc" name="P2GAc" compartment="C_c" initialAmount="0" boundaryCondition="false" sboTerm="SBO:0000299"></species>
<species metaid="metaid_M_P3GAc" id="M_P3GAc" name="P3GAc" compartment="C_c" initialAmount="0" boundaryCondition="false" sboTerm="SBO:0000299"></species>
<species metaid="metaid_M_PEPc" id="M_PEPc" name="PEPc" compartment="C_c" initialAmount="0" boundaryCondition="false" sboTerm="SBO:0000299"></species>
<species metaid="metaid_M_Proc" id="M_Proc" name="Proc" compartment="C_c" initialAmount="0" boundaryCondition="false" sboTerm="SBO:0000299"></species>
<species metaid="metaid_M_PRPPc" id="M_PRPPc" name="PRPPc" compartment="C_c" initialAmount="0" boundaryCondition="false" sboTerm="SBO:0000299"></species>
<species metaid="metaid_M_Pyrc" id="M_Pyrc" name="Pyrc" compartment="C_c" initialAmount="0" boundaryCondition="false" sboTerm="SBO:0000299"></species>
<species metaid="metaid_M_Pyrroline5carboxylatec" id="M_Pyrroline5carboxylatec" name="Pyrroline5carboxylatec" compartment="C_c" initialAmount="0" boundaryCondition="false" sboTerm="SBO:0000299"></species>
<species metaid="metaid_M_R5pc" id="M_R5pc" name="R5pc" compartment="C_c" initialAmount="0" boundaryCondition="false" sboTerm="SBO:0000299"></species>
<species metaid="metaid_M_Ru5Pc" id="M_Ru5Pc" name="Ru5Pc" compartment="C_c" initialAmount="0" boundaryCondition="false" sboTerm="SBO:0000299"></species>
<species metaid="metaid_M_Serc" id="M_Serc" name="Serc" compartment="C_c" initialAmount="0" boundaryCondition="false" sboTerm="SBO:0000299"></species>
<species metaid="metaid_M_Succc" id="M_Succc" name="Succc" compartment="C_c" initialAmount="0" boundaryCondition="false" sboTerm="SBO:0000299"></species>
<species metaid="metaid_M_SuCoAC" id="M_SuCoAC" name="SuCoAC" compartment="C_c" initialAmount="0" boundaryCondition="false" sboTerm="SBO:0000299"></species>
<species metaid="metaid_M_Ureab" id="M_Ureab" name="Ureab" compartment="C_b" initialAmount="0" boundaryCondition="true" sboTerm="SBO:0000299"></species>
<species metaid="metaid_M_Ureac" id="M_Ureac" name="Ureac" compartment="C_c" initialAmount="0" boundaryCondition="false" sboTerm="SBO:0000299"></species>
<species metaid="metaid_M_Argb" id="M_Argb" name="Argb" compartment="C_b" initialAmount="0" boundaryCondition="true" sboTerm="SBO:0000299"></species>
<species metaid="metaid_M_PRPPb" id="M_PRPPb" name="PRPPb" compartment="C_b" initialAmount="0" boundaryCondition="true" sboTerm="SBO:0000299"></species>
<species metaid="metaid_M_Proteinc" id="M_Proteinc" name="Proteinc" compartment="C_c" initialAmount="0" boundaryCondition="false" sboTerm="SBO:0000299"></species>
<species metaid="metaid_M_biomassc" id="M_biomassc" name="biomassc" compartment="C_c" initialAmount="0" boundaryCondition="false" sboTerm="SBO:0000299"></species>
<species metaid="metaid_M_biomassb" id="M_biomassb" name="biomassb" compartment="C_b" initialAmount="0" boundaryCondition="true" sboTerm="SBO:0000299"></species>
<species metaid="metaid_M_palmitatec" id="M_palmitatec" name="palmitatec" compartment="C_c" initialAmount="0" boundaryCondition="false" sboTerm="SBO:0000299"></species>
<species metaid="metaid_M_methyleneTHF" id="M_methyleneTHF" name="methyleneTHF" compartment="C_c" initialAmount="0" boundaryCondition="false" sboTerm="SBO:0000299"></species>
<species metaid="metaid_M_formileTHFb" id="M_formileTHFb" name="formileTHFb" compartment="C_b" initialAmount="0" boundaryCondition="true" sboTerm="SBO:0000299"></species>
<species metaid="metaid_M_formileTHF" id="M_formileTHF" name="formileTHF" compartment="C_c" initialAmount="0" boundaryCondition="false" sboTerm="SBO:0000299"></species>
<species metaid="metaid_M_THF" id="M_THF" name="THF" compartment="C_c" initialAmount="0" boundaryCondition="false" sboTerm="SBO:0000299"></species>
<species metaid="metaid_M_Putrescine" id="M_Putrescine" name="Putrescine" compartment="C_c" initialAmount="0" boundaryCondition="false" sboTerm="SBO:0000299"></species>
<species metaid="metaid_M_Putrescineb" id="M_Putrescineb" name="Putrescineb" compartment="C_b" initialAmount="0" boundaryCondition="true" sboTerm="SBO:0000299"></species>
<species metaid="metaid_M_Asparagine" id="M_Asparagine" name="Asparagine" compartment="C_c" initialAmount="0" boundaryCondition="false" sboTerm="SBO:0000299"></species>
<species metaid="metaid_M_THFb" id="M_THFb" name="THFb" compartment="C_b" initialAmount="0" boundaryCondition="true" sboTerm="SBO:0000299"></species>
</listOfSpecies><listOfReactions><reaction metaid="metaid_R_hexokinase" id="R_hexokinase" name="GCK,HKDC1,HK1,HK2,HK3" reversible="false" sboTerm="SBO:0000176"><notes><body xmlns="http://www.w3.org/1999/xhtml"><p>COMPARTMENT: c</p></body></notes><listOfReactants><speciesReference species="M_ATPc" stoichiometry="1"/><speciesReference species="M_Glcc" stoichiometry="1"/></listOfReactants><listOfProducts><speciesReference species="M_ADPc" stoichiometry="1"></speciesReference><speciesReference species="M_G6Pc" stoichiometry="1"></speciesReference></listOfProducts><kineticLaw><math xmlns="http://www.w3.org/1998/Math/MathML"><ci>FLUX_VALUE</ci></math><listOfParameters><parameter id="LB_R_hexokinase" name="LOWER_BOUND" value="     0.00000000" units="mmol_per_gDW_per_hr"/><parameter id="UB_R_hexokinase" name="UPPER_BOUND" value="  1000.00000000" units="mmol_per_gDW_per_hr"/><parameter id="OBJ_R_hexokinase" name="OBJECTIVE_COEFFICIENT" value="     0.00000000" units="dimensionless"/><parameter id="FLUX_VALUE" value="0.00000000" units="mmol_per_gDW_per_hr"/></listOfParameters></kineticLaw></reaction>
<reaction metaid="metaid_R_G6P_isomerase" id="R_G6P_isomerase" name="GPI" reversible="true" sboTerm="SBO:0000176"><notes><body xmlns="http://www.w3.org/1999/xhtml"><p>COMPARTMENT: c</p></body></notes><listOfReactants><speciesReference species="M_G6Pc" stoichiometry="1"/></listOfReactants><listOfProducts><speciesReference species="M_F6Pc" stoichiometry="1"></speciesReference></listOfProducts><kineticLaw><math xmlns="http://www.w3.org/1998/Math/MathML"><ci>FLUX_VALUE</ci></math><listOfParameters><parameter id="LB_R_G6P_isomerase" name="LOWER_BOUND" value="     0.00000000" units="mmol_per_gDW_per_hr"/><parameter id="UB_R_G6P_isomerase" name="UPPER_BOUND" value="  1000.00000000" units="mmol_per_gDW_per_hr"/><parameter id="OBJ_R_G6P_isomerase" name="OBJECTIVE_COEFFICIENT" value="     0.00000000" units="dimensionless"/><parameter id="FLUX_VALUE" value="0.00000000" units="mmol_per_gDW_per_hr"/></listOfParameters></kineticLaw></reaction>
<reaction metaid="metaid_R_PFK" id="R_PFK" name="PFKP,PFKL,PFKM_1" reversible="false" sboTerm="SBO:0000176"><notes><body xmlns="http://www.w3.org/1999/xhtml"><p>COMPARTMENT: c</p></body></notes><listOfReactants><speciesReference species="M_ATPc" stoichiometry="1"/><speciesReference species="M_F6Pc" stoichiometry="1"/></listOfReactants><listOfProducts><speciesReference species="M_ADPc" stoichiometry="1"></speciesReference><speciesReference species="M_F16BPc" stoichiometry="1"></speciesReference></listOfProducts><kineticLaw><math xmlns="http://www.w3.org/1998/Math/MathML"><ci>FLUX_VALUE</ci></math><listOfParameters><parameter id="LB_R_PFK" name="LOWER_BOUND" value="     0.00000000" units="mmol_per_gDW_per_hr"/><parameter id="UB_R_PFK" name="UPPER_BOUND" value="  1000.00000000" units="mmol_per_gDW_per_hr"/><parameter id="OBJ_R_PFK" name="OBJECTIVE_COEFFICIENT" value="     0.00000000" units="dimensionless"/><parameter id="FLUX_VALUE" value="0.00000000" units="mmol_per_gDW_per_hr"/></listOfParameters></kineticLaw></reaction>
<reaction metaid="metaid_R_aldolase" id="R_aldolase" name="ALDOC,ALDOB,ALDOA_2" reversible="false" sboTerm="SBO:0000176"><notes><body xmlns="http://www.w3.org/1999/xhtml"><p>COMPARTMENT: c</p></body></notes><listOfReactants><speciesReference species="M_F16BPc" stoichiometry="1"/></listOfReactants><listOfProducts><speciesReference species="M_GA3Pc" stoichiometry="2"></speciesReference></listOfProducts><kineticLaw><math xmlns="http://www.w3.org/1998/Math/MathML"><ci>FLUX_VALUE</ci></math><listOfParameters><parameter id="LB_R_aldolase" name="LOWER_BOUND" value="     0.00000000" units="mmol_per_gDW_per_hr"/><parameter id="UB_R_aldolase" name="UPPER_BOUND" value="  1000.00000000" units="mmol_per_gDW_per_hr"/><parameter id="OBJ_R_aldolase" name="OBJECTIVE_COEFFICIENT" value="     0.00000000" units="dimensionless"/><parameter id="FLUX_VALUE" value="0.00000000" units="mmol_per_gDW_per_hr"/></listOfParameters></kineticLaw></reaction>
<reaction metaid="metaid_R_GAPDH" id="R_GAPDH" name="GAPDHS,GAPDH,GAPDHP29" reversible="false" sboTerm="SBO:0000176"><notes><body xmlns="http://www.w3.org/1999/xhtml"><p>COMPARTMENT: c</p></body></notes><listOfReactants><speciesReference species="M_GA3Pc" stoichiometry="1"/><speciesReference species="M_NADc" stoichiometry="1"/></listOfReactants><listOfProducts><speciesReference species="M_BP13GAc" stoichiometry="1"></speciesReference><speciesReference species="M_NADHc" stoichiometry="1"></speciesReference></listOfProducts><kineticLaw><math xmlns="http://www.w3.org/1998/Math/MathML"><ci>FLUX_VALUE</ci></math><listOfParameters><parameter id="LB_R_GAPDH" name="LOWER_BOUND" value="     0.00000000" units="mmol_per_gDW_per_hr"/><parameter id="UB_R_GAPDH" name="UPPER_BOUND" value="  1000.00000000" units="mmol_per_gDW_per_hr"/><parameter id="OBJ_R_GAPDH" name="OBJECTIVE_COEFFICIENT" value="     0.00000000" units="dimensionless"/><parameter id="FLUX_VALUE" value="0.00000000" units="mmol_per_gDW_per_hr"/></listOfParameters></kineticLaw></reaction>
<reaction metaid="metaid_R_PGK" id="R_PGK" name="CRISP3,PGK1,MIA3,PGK2" reversible="false" sboTerm="SBO:0000176"><notes><body xmlns="http://www.w3.org/1999/xhtml"><p>COMPARTMENT: c</p></body></notes><listOfReactants><speciesReference species="M_ADPc" stoichiometry="1"/><speciesReference species="M_BP13GAc" stoichiometry="1"/></listOfReactants><listOfProducts><speciesReference species="M_ATPc" stoichiometry="1"></speciesReference><speciesReference species="M_P3GAc" stoichiometry="1"></speciesReference></listOfProducts><kineticLaw><math xmlns="http://www.w3.org/1998/Math/MathML"><ci>FLUX_VALUE</ci></math><listOfParameters><parameter id="LB_R_PGK" name="LOWER_BOUND" value="     0.00000000" units="mmol_per_gDW_per_hr"/><parameter id="UB_R_PGK" name="UPPER_BOUND" value="  1000.00000000" units="mmol_per_gDW_per_hr"/><parameter id="OBJ_R_PGK" name="OBJECTIVE_COEFFICIENT" value="     0.00000000" units="dimensionless"/><parameter id="FLUX_VALUE" value="0.00000000" units="mmol_per_gDW_per_hr"/></listOfParameters></kineticLaw></reaction>
<reaction metaid="metaid_R_PGM" id="R_PGM" name="PGAM2,PGAM1,BPGM,PGAM4_2" reversible="true" sboTerm="SBO:0000176"><notes><body xmlns="http://www.w3.org/1999/xhtml"><p>COMPARTMENT: c</p></body></notes><listOfReactants><speciesReference species="M_P3GAc" stoichiometry="1"/></listOfReactants><listOfProducts><speciesReference species="M_P2GAc" stoichiometry="1"></speciesReference></listOfProducts><kineticLaw><math xmlns="http://www.w3.org/1998/Math/MathML"><ci>FLUX_VALUE</ci></math><listOfParameters><parameter id="LB_R_PGM" name="LOWER_BOUND" value=" -1000.00000000" units="mmol_per_gDW_per_hr"/><parameter id="UB_R_PGM" name="UPPER_BOUND" value="  1000.00000000" units="mmol_per_gDW_per_hr"/><parameter id="OBJ_R_PGM" name="OBJECTIVE_COEFFICIENT" value="     0.00000000" units="dimensionless"/><parameter id="FLUX_VALUE" value="0.00000000" units="mmol_per_gDW_per_hr"/></listOfParameters></kineticLaw></reaction>
<reaction metaid="metaid_R_enolase" id="R_enolase" name="ENO1,ENO3,ENO2" reversible="true" sboTerm="SBO:0000176"><notes><body xmlns="http://www.w3.org/1999/xhtml"><p>COMPARTMENT: c</p></body></notes><listOfReactants><speciesReference species="M_P2GAc" stoichiometry="1"/></listOfReactants><listOfProducts><speciesReference species="M_PEPc" stoichiometry="1"></speciesReference></listOfProducts><kineticLaw><math xmlns="http://www.w3.org/1998/Math/MathML"><ci>FLUX_VALUE</ci></math><listOfParameters><parameter id="LB_R_enolase" name="LOWER_BOUND" value=" -1000.00000000" units="mmol_per_gDW_per_hr"/><parameter id="UB_R_enolase" name="UPPER_BOUND" value="  1000.00000000" units="mmol_per_gDW_per_hr"/><parameter id="OBJ_R_enolase" name="OBJECTIVE_COEFFICIENT" value="     0.00000000" units="dimensionless"/><parameter id="FLUX_VALUE" value="0.00000000" units="mmol_per_gDW_per_hr"/></listOfParameters></kineticLaw></reaction>
<reaction metaid="metaid_R_pyr_kinase" id="R_pyr_kinase" name="PKM" reversible="false" sboTerm="SBO:0000176"><notes><body xmlns="http://www.w3.org/1999/xhtml"><p>COMPARTMENT: c</p></body></notes><listOfReactants><speciesReference species="M_ADPc" stoichiometry="1"/><speciesReference species="M_PEPc" stoichiometry="1"/></listOfReactants><listOfProducts><speciesReference species="M_ATPc" stoichiometry="1"></speciesReference><speciesReference species="M_Pyrc" stoichiometry="1"></speciesReference></listOfProducts><kineticLaw><math xmlns="http://www.w3.org/1998/Math/MathML"><ci>FLUX_VALUE</ci></math><listOfParameters><parameter id="LB_R_pyr_kinase" name="LOWER_BOUND" value="     0.00000000" units="mmol_per_gDW_per_hr"/><parameter id="UB_R_pyr_kinase" name="UPPER_BOUND" value="  1000.00000000" units="mmol_per_gDW_per_hr"/><parameter id="OBJ_R_pyr_kinase" name="OBJECTIVE_COEFFICIENT" value="     0.00000000" units="dimensionless"/><parameter id="FLUX_VALUE" value="0.00000000" units="mmol_per_gDW_per_hr"/></listOfParameters></kineticLaw></reaction>
<reaction metaid="metaid_R_LDH" id="R_LDH" name="LDHB,UEVLD,LDHC,LDHAL6A,LDHAL6B" reversible="false" sboTerm="SBO:0000176"><notes><body xmlns="http://www.w3.org/1999/xhtml"><p>COMPARTMENT: c</p></body></notes><listOfReactants><speciesReference species="M_NADHc" stoichiometry="1"/><speciesReference species="M_Pyrc" stoichiometry="1"/></listOfReactants><listOfProducts><speciesReference species="M_LACTc" stoichiometry="1"></speciesReference><speciesReference species="M_NADc" stoichiometry="1"></speciesReference></listOfProducts><kineticLaw><math xmlns="http://www.w3.org/1998/Math/MathML"><ci>FLUX_VALUE</ci></math><listOfParameters><parameter id="LB_R_LDH" name="LOWER_BOUND" value="     0.00000000" units="mmol_per_gDW_per_hr"/><parameter id="UB_R_LDH" name="UPPER_BOUND" value="  1000.00000000" units="mmol_per_gDW_per_hr"/><parameter id="OBJ_R_LDH" name="OBJECTIVE_COEFFICIENT" value="     0.00000000" units="dimensionless"/><parameter id="FLUX_VALUE" value="0.00000000" units="mmol_per_gDW_per_hr"/></listOfParameters></kineticLaw></reaction>
<reaction metaid="metaid_R_pyr_carboxylase" id="R_pyr_carboxylase" name="PC" reversible="false" sboTerm="SBO:0000176"><notes><body xmlns="http://www.w3.org/1999/xhtml"><p>COMPARTMENT: c</p></body></notes><listOfReactants><speciesReference species="M_ATPc" stoichiometry="1"/><speciesReference species="M_Pyrc" stoichiometry="1"/></listOfReactants><listOfProducts><speciesReference species="M_ADPc" stoichiometry="1"></speciesReference><speciesReference species="M_OAAc" stoichiometry="1"></speciesReference></listOfProducts><kineticLaw><math xmlns="http://www.w3.org/1998/Math/MathML"><ci>FLUX_VALUE</ci></math><listOfParameters><parameter id="LB_R_pyr_carboxylase" name="LOWER_BOUND" value="     0.00000000" units="mmol_per_gDW_per_hr"/><parameter id="UB_R_pyr_carboxylase" name="UPPER_BOUND" value="  1000.00000000" units="mmol_per_gDW_per_hr"/><parameter id="OBJ_R_pyr_carboxylase" name="OBJECTIVE_COEFFICIENT" value="     0.00000000" units="dimensionless"/><parameter id="FLUX_VALUE" value="0.00000000" units="mmol_per_gDW_per_hr"/></listOfParameters></kineticLaw></reaction>
<reaction metaid="metaid_R_pep_carboxykinase" id="R_pep_carboxykinase" name="PEPCK" reversible="false" sboTerm="SBO:0000176"><notes><body xmlns="http://www.w3.org/1999/xhtml"><p>COMPARTMENT: c</p></body></notes><listOfReactants><speciesReference species="M_ATPc" stoichiometry="1"/><speciesReference species="M_OAAc" stoichiometry="1"/></listOfReactants><listOfProducts><speciesReference species="M_ADPc" stoichiometry="1"></speciesReference><speciesReference species="M_PEPc" stoichiometry="1"></speciesReference></listOfProducts><kineticLaw><math xmlns="http://www.w3.org/1998/Math/MathML"><ci>FLUX_VALUE</ci></math><listOfParameters><parameter id="LB_R_pep_carboxykinase" name="LOWER_BOUND" value="     0.00000000" units="mmol_per_gDW_per_hr"/><parameter id="UB_R_pep_carboxykinase" name="UPPER_BOUND" value="  1000.00000000" units="mmol_per_gDW_per_hr"/><parameter id="OBJ_R_pep_carboxykinase" name="OBJECTIVE_COEFFICIENT" value="     0.00000000" units="dimensionless"/><parameter id="FLUX_VALUE" value="0.00000000" units="mmol_per_gDW_per_hr"/></listOfParameters></kineticLaw></reaction>
<reaction metaid="metaid_R_pyr_dehydrogenase" id="R_pyr_dehydrogenase" name="DLD,PDHX,PDHA1,DLAT,PDHA2,PDHB" reversible="false" sboTerm="SBO:0000176"><notes><body xmlns="http://www.w3.org/1999/xhtml"><p>COMPARTMENT: c</p></body></notes><listOfReactants><speciesReference species="M_NADc" stoichiometry="1"/><speciesReference species="M_Pyrc" stoichiometry="1"/></listOfReactants><listOfProducts><speciesReference species="M_AcCoAc" stoichiometry="1"></speciesReference><speciesReference species="M_NADHc" stoichiometry="1"></speciesReference></listOfProducts><kineticLaw><math xmlns="http://www.w3.org/1998/Math/MathML"><ci>FLUX_VALUE</ci></math><listOfParameters><parameter id="LB_R_pyr_dehydrogenase" name="LOWER_BOUND" value="     0.00000000" units="mmol_per_gDW_per_hr"/><parameter id="UB_R_pyr_dehydrogenase" name="UPPER_BOUND" value="  1000.00000000" units="mmol_per_gDW_per_hr"/><parameter id="OBJ_R_pyr_dehydrogenase" name="OBJECTIVE_COEFFICIENT" value="     0.00000000" units="dimensionless"/><parameter id="FLUX_VALUE" value="0.00000000" units="mmol_per_gDW_per_hr"/></listOfParameters></kineticLaw></reaction>
<reaction metaid="metaid_R_cit_synthase" id="R_cit_synthase" name="CS" reversible="false" sboTerm="SBO:0000176"><notes><body xmlns="http://www.w3.org/1999/xhtml"><p>COMPARTMENT: c</p></body></notes><listOfReactants><speciesReference species="M_AcCoAc" stoichiometry="1"/><speciesReference species="M_OAAc" stoichiometry="1"/></listOfReactants><listOfProducts><speciesReference species="M_Citc" stoichiometry="1"></speciesReference></listOfProducts><kineticLaw><math xmlns="http://www.w3.org/1998/Math/MathML"><ci>FLUX_VALUE</ci></math><listOfParameters><parameter id="LB_R_cit_synthase" name="LOWER_BOUND" value="     0.00000000" units="mmol_per_gDW_per_hr"/><parameter id="UB_R_cit_synthase" name="UPPER_BOUND" value="  1000.00000000" units="mmol_per_gDW_per_hr"/><parameter id="OBJ_R_cit_synthase" name="OBJECTIVE_COEFFICIENT" value="     0.00000000" units="dimensionless"/><parameter id="FLUX_VALUE" value="0.00000000" units="mmol_per_gDW_per_hr"/></listOfParameters></kineticLaw></reaction>
<reaction metaid="metaid_R_aconitase" id="R_aconitase" name="ACO2,ACO1_1" reversible="true" sboTerm="SBO:0000176"><notes><body xmlns="http://www.w3.org/1999/xhtml"><p>COMPARTMENT: c</p></body></notes><listOfReactants><speciesReference species="M_Citc" stoichiometry="1"/></listOfReactants><listOfProducts><speciesReference species="M_IsoCitc" stoichiometry="1"></speciesReference></listOfProducts><kineticLaw><math xmlns="http://www.w3.org/1998/Math/MathML"><ci>FLUX_VALUE</ci></math><listOfParameters><parameter id="LB_R_aconitase" name="LOWER_BOUND" value=" -1000.00000000" units="mmol_per_gDW_per_hr"/><parameter id="UB_R_aconitase" name="UPPER_BOUND" value="  1000.00000000" units="mmol_per_gDW_per_hr"/><parameter id="OBJ_R_aconitase" name="OBJECTIVE_COEFFICIENT" value="     0.00000000" units="dimensionless"/><parameter id="FLUX_VALUE" value="0.00000000" units="mmol_per_gDW_per_hr"/></listOfParameters></kineticLaw></reaction>
<reaction metaid="metaid_R_IDH2_nadp" id="R_IDH2_nadp" name="IDH3G,IDH3B,IDH3A_1" reversible="true" sboTerm="SBO:0000176"><notes><body xmlns="http://www.w3.org/1999/xhtml"><p>COMPARTMENT: c</p></body></notes><listOfReactants><speciesReference species="M_IsoCitc" stoichiometry="1"/><speciesReference species="M_NADPc" stoichiometry="1"/></listOfReactants><listOfProducts><speciesReference species="M_AKGc" stoichiometry="1"></speciesReference><speciesReference species="M_NADPHc" stoichiometry="1"></speciesReference></listOfProducts><kineticLaw><math xmlns="http://www.w3.org/1998/Math/MathML"><ci>FLUX_VALUE</ci></math><listOfParameters><parameter id="LB_R_IDH2_nadp" name="LOWER_BOUND" value=" -1000.00000000" units="mmol_per_gDW_per_hr"/><parameter id="UB_R_IDH2_nadp" name="UPPER_BOUND" value="  1000.00000000" units="mmol_per_gDW_per_hr"/><parameter id="OBJ_R_IDH2_nadp" name="OBJECTIVE_COEFFICIENT" value="     0.00000000" units="dimensionless"/><parameter id="FLUX_VALUE" value="0.00000000" units="mmol_per_gDW_per_hr"/></listOfParameters></kineticLaw></reaction>
<reaction metaid="metaid_R_IDH2_nad" id="R_IDH2_nad" name="IDH3G,IDH3B,IDH3A_2" reversible="true" sboTerm="SBO:0000176"><notes><body xmlns="http://www.w3.org/1999/xhtml"><p>COMPARTMENT: c</p></body></notes><listOfReactants><speciesReference species="M_IsoCitc" stoichiometry="1"/><speciesReference species="M_NADc" stoichiometry="1"/></listOfReactants><listOfProducts><speciesReference species="M_AKGc" stoichiometry="1"></speciesReference><speciesReference species="M_NADHc" stoichiometry="1"></speciesReference></listOfProducts><kineticLaw><math xmlns="http://www.w3.org/1998/Math/MathML"><ci>FLUX_VALUE</ci></math><listOfParameters><parameter id="LB_R_IDH2_nad" name="LOWER_BOUND" value=" -1000.00000000" units="mmol_per_gDW_per_hr"/><parameter id="UB_R_IDH2_nad" name="UPPER_BOUND" value="  1000.00000000" units="mmol_per_gDW_per_hr"/><parameter id="OBJ_R_IDH2_nad" name="OBJECTIVE_COEFFICIENT" value="     0.00000000" units="dimensionless"/><parameter id="FLUX_VALUE" value="0.00000000" units="mmol_per_gDW_per_hr"/></listOfParameters></kineticLaw></reaction>
<reaction metaid="metaid_R_AKG_dehydrogenase" id="R_AKG_dehydrogenase" name="DLSTP1,DLD,OGDH,PDHX,DLST,DHTKD1,OGDHL" reversible="false" sboTerm="SBO:0000176"><notes><body xmlns="http://www.w3.org/1999/xhtml"><p>COMPARTMENT: c</p></body></notes><listOfReactants><speciesReference species="M_AKGc" stoichiometry="1"/><speciesReference species="M_NADc" stoichiometry="1"/></listOfReactants><listOfProducts><speciesReference species="M_NADHc" stoichiometry="1"></speciesReference><speciesReference species="M_SuCoAC" stoichiometry="1"></speciesReference></listOfProducts><kineticLaw><math xmlns="http://www.w3.org/1998/Math/MathML"><ci>FLUX_VALUE</ci></math><listOfParameters><parameter id="LB_R_AKG_dehydrogenase" name="LOWER_BOUND" value="     0.00000000" units="mmol_per_gDW_per_hr"/><parameter id="UB_R_AKG_dehydrogenase" name="UPPER_BOUND" value="  1000.00000000" units="mmol_per_gDW_per_hr"/><parameter id="OBJ_R_AKG_dehydrogenase" name="OBJECTIVE_COEFFICIENT" value="     0.00000000" units="dimensionless"/><parameter id="FLUX_VALUE" value="0.00000000" units="mmol_per_gDW_per_hr"/></listOfParameters></kineticLaw></reaction>
<reaction metaid="metaid_R_SuCoA_synthase" id="R_SuCoA_synthase" name="SUCLA2,SUCLG1,SUCLG2_1" reversible="true" sboTerm="SBO:0000176"><notes><body xmlns="http://www.w3.org/1999/xhtml"><p>COMPARTMENT: c</p></body></notes><listOfReactants><speciesReference species="M_ADPc" stoichiometry="1"/><speciesReference species="M_SuCoAC" stoichiometry="1"/></listOfReactants><listOfProducts><speciesReference species="M_ATPc" stoichiometry="1"></speciesReference><speciesReference species="M_Succc" stoichiometry="1"></speciesReference></listOfProducts><kineticLaw><math xmlns="http://www.w3.org/1998/Math/MathML"><ci>FLUX_VALUE</ci></math><listOfParameters><parameter id="LB_R_SuCoA_synthase" name="LOWER_BOUND" value=" -1000.00000000" units="mmol_per_gDW_per_hr"/><parameter id="UB_R_SuCoA_synthase" name="UPPER_BOUND" value="  1000.00000000" units="mmol_per_gDW_per_hr"/><parameter id="OBJ_R_SuCoA_synthase" name="OBJECTIVE_COEFFICIENT" value="     0.00000000" units="dimensionless"/><parameter id="FLUX_VALUE" value="0.00000000" units="mmol_per_gDW_per_hr"/></listOfParameters></kineticLaw></reaction>
<reaction metaid="metaid_R_Succ_dehydrogenase" id="R_Succ_dehydrogenase" name="SDHA,SDHB,SDHC,SDHD" reversible="true" sboTerm="SBO:0000176"><notes><body xmlns="http://www.w3.org/1999/xhtml"><p>COMPARTMENT: c</p></body></notes><listOfReactants><speciesReference species="M_FADc" stoichiometry="1"/><speciesReference species="M_Succc" stoichiometry="1"/></listOfReactants><listOfProducts><speciesReference species="M_FADH2c" stoichiometry="1"></speciesReference><speciesReference species="M_Fumc" stoichiometry="1"></speciesReference></listOfProducts><kineticLaw><math xmlns="http://www.w3.org/1998/Math/MathML"><ci>FLUX_VALUE</ci></math><listOfParameters><parameter id="LB_R_Succ_dehydrogenase" name="LOWER_BOUND" value=" -1000.00000000" units="mmol_per_gDW_per_hr"/><parameter id="UB_R_Succ_dehydrogenase" name="UPPER_BOUND" value="  1000.00000000" units="mmol_per_gDW_per_hr"/><parameter id="OBJ_R_Succ_dehydrogenase" name="OBJECTIVE_COEFFICIENT" value="     0.00000000" units="dimensionless"/><parameter id="FLUX_VALUE" value="0.00000000" units="mmol_per_gDW_per_hr"/></listOfParameters></kineticLaw></reaction>
<reaction metaid="metaid_R_fumarase" id="R_fumarase" name="FH_1" reversible="true" sboTerm="SBO:0000176"><notes><body xmlns="http://www.w3.org/1999/xhtml"><p>COMPARTMENT: c</p></body></notes><listOfReactants><speciesReference species="M_Fumc" stoichiometry="1"/></listOfReactants><listOfProducts><speciesReference species="M_Malc" stoichiometry="1"></speciesReference></listOfProducts><kineticLaw><math xmlns="http://www.w3.org/1998/Math/MathML"><ci>FLUX_VALUE</ci></math><listOfParameters><parameter id="LB_R_fumarase" name="LOWER_BOUND" value=" -1000.00000000" units="mmol_per_gDW_per_hr"/><parameter id="UB_R_fumarase" name="UPPER_BOUND" value="  1000.00000000" units="mmol_per_gDW_per_hr"/><parameter id="OBJ_R_fumarase" name="OBJECTIVE_COEFFICIENT" value="     0.00000000" units="dimensionless"/><parameter id="FLUX_VALUE" value="0.00000000" units="mmol_per_gDW_per_hr"/></listOfParameters></kineticLaw></reaction>
<reaction metaid="metaid_R_malate_dehydrogenase" id="R_malate_dehydrogenase" name="MDH1, MDH2" reversible="true" sboTerm="SBO:0000176"><notes><body xmlns="http://www.w3.org/1999/xhtml"><p>COMPARTMENT: c</p></body></notes><listOfReactants><speciesReference species="M_Malc" stoichiometry="1"/><speciesReference species="M_NADc" stoichiometry="1"/></listOfReactants><listOfProducts><speciesReference species="M_NADHc" stoichiometry="1"></speciesReference><speciesReference species="M_OAAc" stoichiometry="1"></speciesReference></listOfProducts><kineticLaw><math xmlns="http://www.w3.org/1998/Math/MathML"><ci>FLUX_VALUE</ci></math><listOfParameters><parameter id="LB_R_malate_dehydrogenase" name="LOWER_BOUND" value=" -1000.00000000" units="mmol_per_gDW_per_hr"/><parameter id="UB_R_malate_dehydrogenase" name="UPPER_BOUND" value="  1000.00000000" units="mmol_per_gDW_per_hr"/><parameter id="OBJ_R_malate_dehydrogenase" name="OBJECTIVE_COEFFICIENT" value="     0.00000000" units="dimensionless"/><parameter id="FLUX_VALUE" value="0.00000000" units="mmol_per_gDW_per_hr"/></listOfParameters></kineticLaw></reaction>
<reaction metaid="metaid_R_malic_enzyme_NADP" id="R_malic_enzyme_NADP" name="ME2,ME3_1" reversible="false" sboTerm="SBO:0000176"><notes><body xmlns="http://www.w3.org/1999/xhtml"><p>COMPARTMENT: c</p></body></notes><listOfReactants><speciesReference species="M_Malc" stoichiometry="1"/><speciesReference species="M_NADPc" stoichiometry="1"/></listOfReactants><listOfProducts><speciesReference species="M_NADPHc" stoichiometry="1"></speciesReference><speciesReference species="M_Pyrc" stoichiometry="1"></speciesReference></listOfProducts><kineticLaw><math xmlns="http://www.w3.org/1998/Math/MathML"><ci>FLUX_VALUE</ci></math><listOfParameters><parameter id="LB_R_malic_enzyme_NADP" name="LOWER_BOUND" value="     0.00000000" units="mmol_per_gDW_per_hr"/><parameter id="UB_R_malic_enzyme_NADP" name="UPPER_BOUND" value="  1000.00000000" units="mmol_per_gDW_per_hr"/><parameter id="OBJ_R_malic_enzyme_NADP" name="OBJECTIVE_COEFFICIENT" value="     0.00000000" units="dimensionless"/><parameter id="FLUX_VALUE" value="0.00000000" units="mmol_per_gDW_per_hr"/></listOfParameters></kineticLaw></reaction>
<reaction metaid="metaid_R_malic_enzyme_NAD" id="R_malic_enzyme_NAD" name="ME2,ME3_3" reversible="false" sboTerm="SBO:0000176"><notes><body xmlns="http://www.w3.org/1999/xhtml"><p>COMPARTMENT: c</p></body></notes><listOfReactants><speciesReference species="M_Malc" stoichiometry="1"/><speciesReference species="M_NADc" stoichiometry="1"/></listOfReactants><listOfProducts><speciesReference species="M_NADHc" stoichiometry="1"></speciesReference><speciesReference species="M_Pyrc" stoichiometry="1"></speciesReference></listOfProducts><kineticLaw><math xmlns="http://www.w3.org/1998/Math/MathML"><ci>FLUX_VALUE</ci></math><listOfParameters><parameter id="LB_R_malic_enzyme_NAD" name="LOWER_BOUND" value="     0.00000000" units="mmol_per_gDW_per_hr"/><parameter id="UB_R_malic_enzyme_NAD" name="UPPER_BOUND" value="  1000.00000000" units="mmol_per_gDW_per_hr"/><parameter id="OBJ_R_malic_enzyme_NAD" name="OBJECTIVE_COEFFICIENT" value="     0.00000000" units="dimensionless"/><parameter id="FLUX_VALUE" value="0.00000000" units="mmol_per_gDW_per_hr"/></listOfParameters></kineticLaw></reaction>
<reaction metaid="metaid_R_ASPTA" id="R_ASPTA" name="GOT1,GOT2,GOT1L1_2" reversible="true" sboTerm="SBO:0000176"><notes><body xmlns="http://www.w3.org/1999/xhtml"><p>COMPARTMENT: c</p></body></notes><listOfReactants><speciesReference species="M_Gluc" stoichiometry="1"/><speciesReference species="M_OAAc" stoichiometry="1"/></listOfReactants><listOfProducts><speciesReference species="M_AKGc" stoichiometry="1"></speciesReference><speciesReference species="M_Aspc" stoichiometry="1"></speciesReference></listOfProducts><kineticLaw><math xmlns="http://www.w3.org/1998/Math/MathML"><ci>FLUX_VALUE</ci></math><listOfParameters><parameter id="LB_R_ASPTA" name="LOWER_BOUND" value=" -1000.00000000" units="mmol_per_gDW_per_hr"/><parameter id="UB_R_ASPTA" name="UPPER_BOUND" value="  1000.00000000" units="mmol_per_gDW_per_hr"/><parameter id="OBJ_R_ASPTA" name="OBJECTIVE_COEFFICIENT" value="     0.00000000" units="dimensionless"/><parameter id="FLUX_VALUE" value="0.00000000" units="mmol_per_gDW_per_hr"/></listOfParameters></kineticLaw></reaction>
<reaction metaid="metaid_R_ALATA_L" id="R_ALATA_L" name="GPT1, GPT2" reversible="true" sboTerm="SBO:0000176"><notes><body xmlns="http://www.w3.org/1999/xhtml"><p>COMPARTMENT: c</p></body></notes><listOfReactants><speciesReference species="M_Gluc" stoichiometry="1"/><speciesReference species="M_Pyrc" stoichiometry="1"/></listOfReactants><listOfProducts><speciesReference species="M_AKGc" stoichiometry="1"></speciesReference><speciesReference species="M_ALAc" stoichiometry="1"></speciesReference></listOfProducts><kineticLaw><math xmlns="http://www.w3.org/1998/Math/MathML"><ci>FLUX_VALUE</ci></math><listOfParameters><parameter id="LB_R_ALATA_L" name="LOWER_BOUND" value=" -1000.00000000" units="mmol_per_gDW_per_hr"/><parameter id="UB_R_ALATA_L" name="UPPER_BOUND" value="  1000.00000000" units="mmol_per_gDW_per_hr"/><parameter id="OBJ_R_ALATA_L" name="OBJECTIVE_COEFFICIENT" value="     0.00000000" units="dimensionless"/><parameter id="FLUX_VALUE" value="0.00000000" units="mmol_per_gDW_per_hr"/></listOfParameters></kineticLaw></reaction>
<reaction metaid="metaid_R_GLUDxm" id="R_GLUDxm" name="GLUD1,GLUD2_1" reversible="false" sboTerm="SBO:0000176"><notes><body xmlns="http://www.w3.org/1999/xhtml"><p>COMPARTMENT: c</p></body></notes><listOfReactants><speciesReference species="M_Gluc" stoichiometry="1"/><speciesReference species="M_NADc" stoichiometry="1"/></listOfReactants><listOfProducts><speciesReference species="M_AKGc" stoichiometry="1"></speciesReference><speciesReference species="M_NADHc" stoichiometry="1"></speciesReference><speciesReference species="M_NH3c" stoichiometry="1"></speciesReference></listOfProducts><kineticLaw><math xmlns="http://www.w3.org/1998/Math/MathML"><ci>FLUX_VALUE</ci></math><listOfParameters><parameter id="LB_R_GLUDxm" name="LOWER_BOUND" value="     0.00000000" units="mmol_per_gDW_per_hr"/><parameter id="UB_R_GLUDxm" name="UPPER_BOUND" value="  1000.00000000" units="mmol_per_gDW_per_hr"/><parameter id="OBJ_R_GLUDxm" name="OBJECTIVE_COEFFICIENT" value="     0.00000000" units="dimensionless"/><parameter id="FLUX_VALUE" value="0.00000000" units="mmol_per_gDW_per_hr"/></listOfParameters></kineticLaw></reaction>
<reaction metaid="metaid_R_GLUDym" id="R_GLUDym" name="GLUD1,GLUD2_2" reversible="false" sboTerm="SBO:0000176"><notes><body xmlns="http://www.w3.org/1999/xhtml"><p>COMPARTMENT: c</p></body></notes><listOfReactants><speciesReference species="M_Gluc" stoichiometry="1"/><speciesReference species="M_NADPc" stoichiometry="1"/></listOfReactants><listOfProducts><speciesReference species="M_AKGc" stoichiometry="1"></speciesReference><speciesReference species="M_NADPHc" stoichiometry="1"></speciesReference><speciesReference species="M_NH3c" stoichiometry="1"></speciesReference></listOfProducts><kineticLaw><math xmlns="http://www.w3.org/1998/Math/MathML"><ci>FLUX_VALUE</ci></math><listOfParameters><parameter id="LB_R_GLUDym" name="LOWER_BOUND" value="     0.00000000" units="mmol_per_gDW_per_hr"/><parameter id="UB_R_GLUDym" name="UPPER_BOUND" value="  1000.00000000" units="mmol_per_gDW_per_hr"/><parameter id="OBJ_R_GLUDym" name="OBJECTIVE_COEFFICIENT" value="     0.00000000" units="dimensionless"/><parameter id="FLUX_VALUE" value="0.00000000" units="mmol_per_gDW_per_hr"/></listOfParameters></kineticLaw></reaction>
<reaction metaid="metaid_R_Cit_lyase" id="R_Cit_lyase" name="ACLY" reversible="false" sboTerm="SBO:0000176"><notes><body xmlns="http://www.w3.org/1999/xhtml"><p>COMPARTMENT: c</p></body></notes><listOfReactants><speciesReference species="M_ATPc" stoichiometry="1"/><speciesReference species="M_Citc" stoichiometry="1"/></listOfReactants><listOfProducts><speciesReference species="M_AcCoA2c" stoichiometry="1"></speciesReference><speciesReference species="M_ADPc" stoichiometry="1"></speciesReference><speciesReference species="M_OAAc" stoichiometry="1"></speciesReference></listOfProducts><kineticLaw><math xmlns="http://www.w3.org/1998/Math/MathML"><ci>FLUX_VALUE</ci></math><listOfParameters><parameter id="LB_R_Cit_lyase" name="LOWER_BOUND" value="     0.00000000" units="mmol_per_gDW_per_hr"/><parameter id="UB_R_Cit_lyase" name="UPPER_BOUND" value="  1000.00000000" units="mmol_per_gDW_per_hr"/><parameter id="OBJ_R_Cit_lyase" name="OBJECTIVE_COEFFICIENT" value="     0.00000000" units="dimensionless"/><parameter id="FLUX_VALUE" value="0.00000000" units="mmol_per_gDW_per_hr"/></listOfParameters></kineticLaw></reaction>
<reaction metaid="metaid_R_FFAsynthesis" id="R_FFAsynthesis" name="FFAsynthesis" reversible="false" sboTerm="SBO:0000176"><notes><body xmlns="http://www.w3.org/1999/xhtml"><p>COMPARTMENT: c</p></body></notes><listOfReactants><speciesReference species="M_AcCoA2c" stoichiometry="8"/><speciesReference species="M_ATPc" stoichiometry="7"/><speciesReference species="M_NADPHc" stoichiometry="14"/></listOfReactants><listOfProducts><speciesReference species="M_ADPc" stoichiometry="7"></speciesReference><speciesReference species="M_NADPc" stoichiometry="14"></speciesReference><speciesReference species="M_palmitatec" stoichiometry="1"></speciesReference></listOfProducts><kineticLaw><math xmlns="http://www.w3.org/1998/Math/MathML"><ci>FLUX_VALUE</ci></math><listOfParameters><parameter id="LB_R_FFAsynthesis" name="LOWER_BOUND" value="     0.00000000" units="mmol_per_gDW_per_hr"/><parameter id="UB_R_FFAsynthesis" name="UPPER_BOUND" value="  1000.00000000" units="mmol_per_gDW_per_hr"/><parameter id="OBJ_R_FFAsynthesis" name="OBJECTIVE_COEFFICIENT" value="     0.00000000" units="dimensionless"/><parameter id="FLUX_VALUE" value="0.00000000" units="mmol_per_gDW_per_hr"/></listOfParameters></kineticLaw></reaction>
<reaction metaid="metaid_R_glutaminase" id="R_glutaminase" name="GLS,GLS2_1" reversible="false" sboTerm="SBO:0000176"><notes><body xmlns="http://www.w3.org/1999/xhtml"><p>COMPARTMENT: c</p></body></notes><listOfReactants><speciesReference species="M_Glnc" stoichiometry="1"/></listOfReactants><listOfProducts><speciesReference species="M_Gluc" stoichiometry="1"></speciesReference><speciesReference species="M_NH3c" stoichiometry="1"></speciesReference></listOfProducts><kineticLaw><math xmlns="http://www.w3.org/1998/Math/MathML"><ci>FLUX_VALUE</ci></math><listOfParameters><parameter id="LB_R_glutaminase" name="LOWER_BOUND" value="     0.00000000" units="mmol_per_gDW_per_hr"/><parameter id="UB_R_glutaminase" name="UPPER_BOUND" value="  1000.00000000" units="mmol_per_gDW_per_hr"/><parameter id="OBJ_R_glutaminase" name="OBJECTIVE_COEFFICIENT" value="     0.00000000" units="dimensionless"/><parameter id="FLUX_VALUE" value="0.00000000" units="mmol_per_gDW_per_hr"/></listOfParameters></kineticLaw></reaction>
<reaction metaid="metaid_R_gln_synthetase" id="R_gln_synthetase" name="GLUL" reversible="false" sboTerm="SBO:0000176"><notes><body xmlns="http://www.w3.org/1999/xhtml"><p>COMPARTMENT: c</p></body></notes><listOfReactants><speciesReference species="M_ATPc" stoichiometry="1"/><speciesReference species="M_Gluc" stoichiometry="1"/><speciesReference species="M_NH3c" stoichiometry="1"/></listOfReactants><listOfProducts><speciesReference species="M_ADPc" stoichiometry="1"></speciesReference><speciesReference species="M_Glnc" stoichiometry="1"></speciesReference></listOfProducts><kineticLaw><math xmlns="http://www.w3.org/1998/Math/MathML"><ci>FLUX_VALUE</ci></math><listOfParameters><parameter id="LB_R_gln_synthetase" name="LOWER_BOUND" value="     0.00000000" units="mmol_per_gDW_per_hr"/><parameter id="UB_R_gln_synthetase" name="UPPER_BOUND" value="  1000.00000000" units="mmol_per_gDW_per_hr"/><parameter id="OBJ_R_gln_synthetase" name="OBJECTIVE_COEFFICIENT" value="     0.00000000" units="dimensionless"/><parameter id="FLUX_VALUE" value="0.00000000" units="mmol_per_gDW_per_hr"/></listOfParameters></kineticLaw></reaction>
<reaction metaid="metaid_R_CPS1" id="R_CPS1" name="CPS1" reversible="false" sboTerm="SBO:0000176"><notes><body xmlns="http://www.w3.org/1999/xhtml"><p>COMPARTMENT: c</p></body></notes><listOfReactants><speciesReference species="M_ATPc" stoichiometry="2"/><speciesReference species="M_NH3c" stoichiometry="1"/></listOfReactants><listOfProducts><speciesReference species="M_ADPc" stoichiometry="2"></speciesReference><speciesReference species="M_CPc" stoichiometry="1"></speciesReference></listOfProducts><kineticLaw><math xmlns="http://www.w3.org/1998/Math/MathML"><ci>FLUX_VALUE</ci></math><listOfParameters><parameter id="LB_R_CPS1" name="LOWER_BOUND" value="     0.00000000" units="mmol_per_gDW_per_hr"/><parameter id="UB_R_CPS1" name="UPPER_BOUND" value="  1000.00000000" units="mmol_per_gDW_per_hr"/><parameter id="OBJ_R_CPS1" name="OBJECTIVE_COEFFICIENT" value="     0.00000000" units="dimensionless"/><parameter id="FLUX_VALUE" value="0.00000000" units="mmol_per_gDW_per_hr"/></listOfParameters></kineticLaw></reaction>
<reaction metaid="metaid_R_OTC" id="R_OTC" name="OTC" reversible="false" sboTerm="SBO:0000176"><notes><body xmlns="http://www.w3.org/1999/xhtml"><p>COMPARTMENT: c</p></body></notes><listOfReactants><speciesReference species="M_CPc" stoichiometry="1"/><speciesReference species="M_Ornc" stoichiometry="1"/></listOfReactants><listOfProducts><speciesReference species="M_Cic" stoichiometry="1"></speciesReference></listOfProducts><kineticLaw><math xmlns="http://www.w3.org/1998/Math/MathML"><ci>FLUX_VALUE</ci></math><listOfParameters><parameter id="LB_R_OTC" name="LOWER_BOUND" value="     0.00000000" units="mmol_per_gDW_per_hr"/><parameter id="UB_R_OTC" name="UPPER_BOUND" value="  1000.00000000" units="mmol_per_gDW_per_hr"/><parameter id="OBJ_R_OTC" name="OBJECTIVE_COEFFICIENT" value="     0.00000000" units="dimensionless"/><parameter id="FLUX_VALUE" value="0.00000000" units="mmol_per_gDW_per_hr"/></listOfParameters></kineticLaw></reaction>
<reaction metaid="metaid_R_ASS" id="R_ASS" name="ASS" reversible="false" sboTerm="SBO:0000176"><notes><body xmlns="http://www.w3.org/1999/xhtml"><p>COMPARTMENT: c</p></body></notes><listOfReactants><speciesReference species="M_Aspc" stoichiometry="1"/><speciesReference species="M_ATPc" stoichiometry="2"/><speciesReference species="M_Cic" stoichiometry="1"/></listOfReactants><listOfProducts><speciesReference species="M_ADPc" stoichiometry="2"></speciesReference><speciesReference species="M_ArgSuccc" stoichiometry="1"></speciesReference></listOfProducts><kineticLaw><math xmlns="http://www.w3.org/1998/Math/MathML"><ci>FLUX_VALUE</ci></math><listOfParameters><parameter id="LB_R_ASS" name="LOWER_BOUND" value="     0.00000000" units="mmol_per_gDW_per_hr"/><parameter id="UB_R_ASS" name="UPPER_BOUND" value="  1000.00000000" units="mmol_per_gDW_per_hr"/><parameter id="OBJ_R_ASS" name="OBJECTIVE_COEFFICIENT" value="     0.00000000" units="dimensionless"/><parameter id="FLUX_VALUE" value="0.00000000" units="mmol_per_gDW_per_hr"/></listOfParameters></kineticLaw></reaction>
<reaction metaid="metaid_R_ASL" id="R_ASL" name="ASL,CRCP" reversible="true" sboTerm="SBO:0000176"><notes><body xmlns="http://www.w3.org/1999/xhtml"><p>COMPARTMENT: c</p></body></notes><listOfReactants><speciesReference species="M_ArgSuccc" stoichiometry="1"/></listOfReactants><listOfProducts><speciesReference species="M_Argc" stoichiometry="1"></speciesReference><speciesReference species="M_Fumc" stoichiometry="1"></speciesReference></listOfProducts><kineticLaw><math xmlns="http://www.w3.org/1998/Math/MathML"><ci>FLUX_VALUE</ci></math><listOfParameters><parameter id="LB_R_ASL" name="LOWER_BOUND" value=" -1000.00000000" units="mmol_per_gDW_per_hr"/><parameter id="UB_R_ASL" name="UPPER_BOUND" value="  1000.00000000" units="mmol_per_gDW_per_hr"/><parameter id="OBJ_R_ASL" name="OBJECTIVE_COEFFICIENT" value="     0.00000000" units="dimensionless"/><parameter id="FLUX_VALUE" value="0.00000000" units="mmol_per_gDW_per_hr"/></listOfParameters></kineticLaw></reaction>
<reaction metaid="metaid_R_ARG1" id="R_ARG1" name="ARG2,ARG1" reversible="false" sboTerm="SBO:0000176"><notes><body xmlns="http://www.w3.org/1999/xhtml"><p>COMPARTMENT: c</p></body></notes><listOfReactants><speciesReference species="M_Argc" stoichiometry="1"/></listOfReactants><listOfProducts><speciesReference species="M_Ornc" stoichiometry="1"></speciesReference><speciesReference species="M_Ureac" stoichiometry="1"></speciesReference></listOfProducts><kineticLaw><math xmlns="http://www.w3.org/1998/Math/MathML"><ci>FLUX_VALUE</ci></math><listOfParameters><parameter id="LB_R_ARG1" name="LOWER_BOUND" value="     0.00000000" units="mmol_per_gDW_per_hr"/><parameter id="UB_R_ARG1" name="UPPER_BOUND" value="  1000.00000000" units="mmol_per_gDW_per_hr"/><parameter id="OBJ_R_ARG1" name="OBJECTIVE_COEFFICIENT" value="     0.00000000" units="dimensionless"/><parameter id="FLUX_VALUE" value="0.00000000" units="mmol_per_gDW_per_hr"/></listOfParameters></kineticLaw></reaction>
<reaction metaid="metaid_R_ORNTArm" id="R_ORNTArm" name="Oat" reversible="true" sboTerm="SBO:0000176"><notes><body xmlns="http://www.w3.org/1999/xhtml"><p>COMPARTMENT: c</p></body></notes><listOfReactants><speciesReference species="M_AKGc" stoichiometry="1"/><speciesReference species="M_Ornc" stoichiometry="1"/></listOfReactants><listOfProducts><speciesReference species="M_Gluc" stoichiometry="1"></speciesReference><speciesReference species="M_Lglu5semialdehydec" stoichiometry="1"></speciesReference></listOfProducts><kineticLaw><math xmlns="http://www.w3.org/1998/Math/MathML"><ci>FLUX_VALUE</ci></math><listOfParameters><parameter id="LB_R_ORNTArm" name="LOWER_BOUND" value=" -1000.00000000" units="mmol_per_gDW_per_hr"/><parameter id="UB_R_ORNTArm" name="UPPER_BOUND" value="  1000.00000000" units="mmol_per_gDW_per_hr"/><parameter id="OBJ_R_ORNTArm" name="OBJECTIVE_COEFFICIENT" value="     0.00000000" units="dimensionless"/><parameter id="FLUX_VALUE" value="0.00000000" units="mmol_per_gDW_per_hr"/></listOfParameters></kineticLaw></reaction>
<reaction metaid="metaid_R_G5SADrm" id="R_G5SADrm" name="Oat" reversible="true" sboTerm="SBO:0000176"><notes><body xmlns="http://www.w3.org/1999/xhtml"><p>COMPARTMENT: c</p></body></notes><listOfReactants><speciesReference species="M_Lglu5semialdehydec" stoichiometry="1"/></listOfReactants><listOfProducts><speciesReference species="M_Pyrroline5carboxylatec" stoichiometry="1"></speciesReference></listOfProducts><kineticLaw><math xmlns="http://www.w3.org/1998/Math/MathML"><ci>FLUX_VALUE</ci></math><listOfParameters><parameter id="LB_R_G5SADrm" name="LOWER_BOUND" value=" -1000.00000000" units="mmol_per_gDW_per_hr"/><parameter id="UB_R_G5SADrm" name="UPPER_BOUND" value="  1000.00000000" units="mmol_per_gDW_per_hr"/><parameter id="OBJ_R_G5SADrm" name="OBJECTIVE_COEFFICIENT" value="     0.00000000" units="dimensionless"/><parameter id="FLUX_VALUE" value="0.00000000" units="mmol_per_gDW_per_hr"/></listOfParameters></kineticLaw></reaction>
<reaction metaid="metaid_R_P5CRm" id="R_P5CRm" name="Pycr1" reversible="false" sboTerm="SBO:0000176"><notes><body xmlns="http://www.w3.org/1999/xhtml"><p>COMPARTMENT: c</p></body></notes><listOfReactants><speciesReference species="M_NADHc" stoichiometry="1"/><speciesReference species="M_Pyrroline5carboxylatec" stoichiometry="1"/></listOfReactants><listOfProducts><speciesReference species="M_NADc" stoichiometry="1"></speciesReference><speciesReference species="M_Proc" stoichiometry="1"></speciesReference></listOfProducts><kineticLaw><math xmlns="http://www.w3.org/1998/Math/MathML"><ci>FLUX_VALUE</ci></math><listOfParameters><parameter id="LB_R_P5CRm" name="LOWER_BOUND" value="     0.00000000" units="mmol_per_gDW_per_hr"/><parameter id="UB_R_P5CRm" name="UPPER_BOUND" value="  1000.00000000" units="mmol_per_gDW_per_hr"/><parameter id="OBJ_R_P5CRm" name="OBJECTIVE_COEFFICIENT" value="     0.00000000" units="dimensionless"/><parameter id="FLUX_VALUE" value="0.00000000" units="mmol_per_gDW_per_hr"/></listOfParameters></kineticLaw></reaction>
<reaction metaid="metaid_R_P5CRxm" id="R_P5CRxm" name="Pycr1" reversible="false" sboTerm="SBO:0000176"><notes><body xmlns="http://www.w3.org/1999/xhtml"><p>COMPARTMENT: c</p></body></notes><listOfReactants><speciesReference species="M_NADPHc" stoichiometry="1"/><speciesReference species="M_Pyrroline5carboxylatec" stoichiometry="1"/></listOfReactants><listOfProducts><speciesReference species="M_NADPc" stoichiometry="1"></speciesReference><speciesReference species="M_Proc" stoichiometry="1"></speciesReference></listOfProducts><kineticLaw><math xmlns="http://www.w3.org/1998/Math/MathML"><ci>FLUX_VALUE</ci></math><listOfParameters><parameter id="LB_R_P5CRxm" name="LOWER_BOUND" value="     0.00000000" units="mmol_per_gDW_per_hr"/><parameter id="UB_R_P5CRxm" name="UPPER_BOUND" value="  1000.00000000" units="mmol_per_gDW_per_hr"/><parameter id="OBJ_R_P5CRxm" name="OBJECTIVE_COEFFICIENT" value="     0.00000000" units="dimensionless"/><parameter id="FLUX_VALUE" value="0.00000000" units="mmol_per_gDW_per_hr"/></listOfParameters></kineticLaw></reaction>
<reaction metaid="metaid_R_ORNDC" id="R_ORNDC" name="ODC1" reversible="false" sboTerm="SBO:0000176"><notes><body xmlns="http://www.w3.org/1999/xhtml"><p>COMPARTMENT: c</p></body></notes><listOfReactants><speciesReference species="M_Ornc" stoichiometry="1"/></listOfReactants><listOfProducts><speciesReference species="M_Putrescine" stoichiometry="1"></speciesReference></listOfProducts><kineticLaw><math xmlns="http://www.w3.org/1998/Math/MathML"><ci>FLUX_VALUE</ci></math><listOfParameters><parameter id="LB_R_ORNDC" name="LOWER_BOUND" value="     0.00000000" units="mmol_per_gDW_per_hr"/><parameter id="UB_R_ORNDC" name="UPPER_BOUND" value="  1000.00000000" units="mmol_per_gDW_per_hr"/><parameter id="OBJ_R_ORNDC" name="OBJECTIVE_COEFFICIENT" value="     0.00000000" units="dimensionless"/><parameter id="FLUX_VALUE" value="0.00000000" units="mmol_per_gDW_per_hr"/></listOfParameters></kineticLaw></reaction>
<reaction metaid="metaid_R_ATP_ADP" id="R_ATP_ADP" name="PPP (protein phosphatase)" reversible="false" sboTerm="SBO:0000176"><notes><body xmlns="http://www.w3.org/1999/xhtml"><p>COMPARTMENT: c</p></body></notes><listOfReactants><speciesReference species="M_ATPc" stoichiometry="1"/></listOfReactants><listOfProducts><speciesReference species="M_ADPc" stoichiometry="1"></speciesReference></listOfProducts><kineticLaw><math xmlns="http://www.w3.org/1998/Math/MathML"><ci>FLUX_VALUE</ci></math><listOfParameters><parameter id="LB_R_ATP_ADP" name="LOWER_BOUND" value="     0.00000000" units="mmol_per_gDW_per_hr"/><parameter id="UB_R_ATP_ADP" name="UPPER_BOUND" value="  1000.00000000" units="mmol_per_gDW_per_hr"/><parameter id="OBJ_R_ATP_ADP" name="OBJECTIVE_COEFFICIENT" value="     0.00000000" units="dimensionless"/><parameter id="FLUX_VALUE" value="0.00000000" units="mmol_per_gDW_per_hr"/></listOfParameters></kineticLaw></reaction>
<reaction metaid="metaid_R_G6P_dehydrogenase" id="R_G6P_dehydrogenase" name="G6PD" reversible="false" sboTerm="SBO:0000176"><notes><body xmlns="http://www.w3.org/1999/xhtml"><p>COMPARTMENT: c</p></body></notes><listOfReactants><speciesReference species="M_G6Pc" stoichiometry="1"/><speciesReference species="M_NADPc" stoichiometry="1"/></listOfReactants><listOfProducts><speciesReference species="M_6Pglc" stoichiometry="1"></speciesReference><speciesReference species="M_NADPHc" stoichiometry="1"></speciesReference></listOfProducts><kineticLaw><math xmlns="http://www.w3.org/1998/Math/MathML"><ci>FLUX_VALUE</ci></math><listOfParameters><parameter id="LB_R_G6P_dehydrogenase" name="LOWER_BOUND" value="     0.00000000" units="mmol_per_gDW_per_hr"/><parameter id="UB_R_G6P_dehydrogenase" name="UPPER_BOUND" value="  1000.00000000" units="mmol_per_gDW_per_hr"/><parameter id="OBJ_R_G6P_dehydrogenase" name="OBJECTIVE_COEFFICIENT" value="     0.00000000" units="dimensionless"/><parameter id="FLUX_VALUE" value="0.00000000" units="mmol_per_gDW_per_hr"/></listOfParameters></kineticLaw></reaction>
<reaction metaid="metaid_R_gluconolactonase" id="R_gluconolactonase" name="PGLS" reversible="false" sboTerm="SBO:0000176"><notes><body xmlns="http://www.w3.org/1999/xhtml"><p>COMPARTMENT: c</p></body></notes><listOfReactants><speciesReference species="M_6Pglc" stoichiometry="1"/></listOfReactants><listOfProducts><speciesReference species="M_6PDGc" stoichiometry="1"></speciesReference></listOfProducts><kineticLaw><math xmlns="http://www.w3.org/1998/Math/MathML"><ci>FLUX_VALUE</ci></math><listOfParameters><parameter id="LB_R_gluconolactonase" name="LOWER_BOUND" value="     0.00000000" units="mmol_per_gDW_per_hr"/><parameter id="UB_R_gluconolactonase" name="UPPER_BOUND" value="  1000.00000000" units="mmol_per_gDW_per_hr"/><parameter id="OBJ_R_gluconolactonase" name="OBJECTIVE_COEFFICIENT" value="     0.00000000" units="dimensionless"/><parameter id="FLUX_VALUE" value="0.00000000" units="mmol_per_gDW_per_hr"/></listOfParameters></kineticLaw></reaction>
<reaction metaid="metaid_R_6PDG_dehydrogenase" id="R_6PDG_dehydrogenase" name="PGD " reversible="false" sboTerm="SBO:0000176"><notes><body xmlns="http://www.w3.org/1999/xhtml"><p>COMPARTMENT: c</p></body></notes><listOfReactants><speciesReference species="M_6PDGc" stoichiometry="1"/><speciesReference species="M_NADPc" stoichiometry="1"/></listOfReactants><listOfProducts><speciesReference species="M_NADPHc" stoichiometry="1"></speciesReference><speciesReference species="M_Ru5Pc" stoichiometry="1"></speciesReference></listOfProducts><kineticLaw><math xmlns="http://www.w3.org/1998/Math/MathML"><ci>FLUX_VALUE</ci></math><listOfParameters><parameter id="LB_R_6PDG_dehydrogenase" name="LOWER_BOUND" value="     0.00000000" units="mmol_per_gDW_per_hr"/><parameter id="UB_R_6PDG_dehydrogenase" name="UPPER_BOUND" value="  1000.00000000" units="mmol_per_gDW_per_hr"/><parameter id="OBJ_R_6PDG_dehydrogenase" name="OBJECTIVE_COEFFICIENT" value="     0.00000000" units="dimensionless"/><parameter id="FLUX_VALUE" value="0.00000000" units="mmol_per_gDW_per_hr"/></listOfParameters></kineticLaw></reaction>
<reaction metaid="metaid_R_Ru5P_isomerase" id="R_Ru5P_isomerase" name="RPIA" reversible="true" sboTerm="SBO:0000176"><notes><body xmlns="http://www.w3.org/1999/xhtml"><p>COMPARTMENT: c</p></body></notes><listOfReactants><speciesReference species="M_Ru5Pc" stoichiometry="1"/></listOfReactants><listOfProducts><speciesReference species="M_R5pc" stoichiometry="1"></speciesReference></listOfProducts><kineticLaw><math xmlns="http://www.w3.org/1998/Math/MathML"><ci>FLUX_VALUE</ci></math><listOfParameters><parameter id="LB_R_Ru5P_isomerase" name="LOWER_BOUND" value=" -1000.00000000" units="mmol_per_gDW_per_hr"/><parameter id="UB_R_Ru5P_isomerase" name="UPPER_BOUND" value="  1000.00000000" units="mmol_per_gDW_per_hr"/><parameter id="OBJ_R_Ru5P_isomerase" name="OBJECTIVE_COEFFICIENT" value="     0.00000000" units="dimensionless"/><parameter id="FLUX_VALUE" value="0.00000000" units="mmol_per_gDW_per_hr"/></listOfParameters></kineticLaw></reaction>
<reaction metaid="metaid_R_PRPPS" id="R_PRPPS" name="PRPS2,PRPS1,PRPS1L1" reversible="true" sboTerm="SBO:0000176"><notes><body xmlns="http://www.w3.org/1999/xhtml"><p>COMPARTMENT: c</p></body></notes><listOfReactants><speciesReference species="M_ATPc" stoichiometry="2"/><speciesReference species="M_R5pc" stoichiometry="1"/></listOfReactants><listOfProducts><speciesReference species="M_ADPc" stoichiometry="2"></speciesReference><speciesReference species="M_PRPPc" stoichiometry="1"></speciesReference></listOfProducts><kineticLaw><math xmlns="http://www.w3.org/1998/Math/MathML"><ci>FLUX_VALUE</ci></math><listOfParameters><parameter id="LB_R_PRPPS" name="LOWER_BOUND" value=" -1000.00000000" units="mmol_per_gDW_per_hr"/><parameter id="UB_R_PRPPS" name="UPPER_BOUND" value="  1000.00000000" units="mmol_per_gDW_per_hr"/><parameter id="OBJ_R_PRPPS" name="OBJECTIVE_COEFFICIENT" value="     0.00000000" units="dimensionless"/><parameter id="FLUX_VALUE" value="0.00000000" units="mmol_per_gDW_per_hr"/></listOfParameters></kineticLaw></reaction>
<reaction metaid="metaid_R_SHMT1" id="R_SHMT1" name="SHMT1" reversible="false" sboTerm="SBO:0000176"><notes><body xmlns="http://www.w3.org/1999/xhtml"><p>COMPARTMENT: c</p></body></notes><listOfReactants><speciesReference species="M_Serc" stoichiometry="1"/><speciesReference species="M_THF" stoichiometry="1"/></listOfReactants><listOfProducts><speciesReference species="M_Glyc" stoichiometry="1"></speciesReference><speciesReference species="M_methyleneTHF" stoichiometry="1"></speciesReference></listOfProducts><kineticLaw><math xmlns="http://www.w3.org/1998/Math/MathML"><ci>FLUX_VALUE</ci></math><listOfParameters><parameter id="LB_R_SHMT1" name="LOWER_BOUND" value="     0.00000000" units="mmol_per_gDW_per_hr"/><parameter id="UB_R_SHMT1" name="UPPER_BOUND" value="  1000.00000000" units="mmol_per_gDW_per_hr"/><parameter id="OBJ_R_SHMT1" name="OBJECTIVE_COEFFICIENT" value="     0.00000000" units="dimensionless"/><parameter id="FLUX_VALUE" value="0.00000000" units="mmol_per_gDW_per_hr"/></listOfParameters></kineticLaw></reaction>
<reaction metaid="metaid_R_MTHFD1" id="R_MTHFD1" name="MTHFD2_1 * MTHFD1_1" reversible="false" sboTerm="SBO:0000176"><notes><body xmlns="http://www.w3.org/1999/xhtml"><p>COMPARTMENT: c</p></body></notes><listOfReactants><speciesReference species="M_NADPc" stoichiometry="1"/><speciesReference species="M_methyleneTHF" stoichiometry="1"/></listOfReactants><listOfProducts><speciesReference species="M_NADPHc" stoichiometry="1"></speciesReference><speciesReference species="M_formileTHF" stoichiometry="1"></speciesReference></listOfProducts><kineticLaw><math xmlns="http://www.w3.org/1998/Math/MathML"><ci>FLUX_VALUE</ci></math><listOfParameters><parameter id="LB_R_MTHFD1" name="LOWER_BOUND" value="     0.00000000" units="mmol_per_gDW_per_hr"/><parameter id="UB_R_MTHFD1" name="UPPER_BOUND" value="  1000.00000000" units="mmol_per_gDW_per_hr"/><parameter id="OBJ_R_MTHFD1" name="OBJECTIVE_COEFFICIENT" value="     0.00000000" units="dimensionless"/><parameter id="FLUX_VALUE" value="0.00000000" units="mmol_per_gDW_per_hr"/></listOfParameters></kineticLaw></reaction>
<reaction metaid="metaid_R_ser_synthesis" id="R_ser_synthesis" name="PHGDH,UBAC2 * PSAT1 * VPS29,PSPH,PSPHP1" reversible="false" sboTerm="SBO:0000176"><notes><body xmlns="http://www.w3.org/1999/xhtml"><p>COMPARTMENT: c</p></body></notes><listOfReactants><speciesReference species="M_Gluc" stoichiometry="1"/><speciesReference species="M_NADc" stoichiometry="1"/><speciesReference species="M_P3GAc" stoichiometry="1"/></listOfReactants><listOfProducts><speciesReference species="M_AKGc" stoichiometry="1"></speciesReference><speciesReference species="M_NADHc" stoichiometry="1"></speciesReference><speciesReference species="M_Serc" stoichiometry="1"></speciesReference></listOfProducts><kineticLaw><math xmlns="http://www.w3.org/1998/Math/MathML"><ci>FLUX_VALUE</ci></math><listOfParameters><parameter id="LB_R_ser_synthesis" name="LOWER_BOUND" value="     0.00000000" units="mmol_per_gDW_per_hr"/><parameter id="UB_R_ser_synthesis" name="UPPER_BOUND" value="  1000.00000000" units="mmol_per_gDW_per_hr"/><parameter id="OBJ_R_ser_synthesis" name="OBJECTIVE_COEFFICIENT" value="     0.00000000" units="dimensionless"/><parameter id="FLUX_VALUE" value="0.00000000" units="mmol_per_gDW_per_hr"/></listOfParameters></kineticLaw></reaction>
<reaction metaid="metaid_R_RESP1" id="R_RESP1" name="RESP1" reversible="false" sboTerm="SBO:0000176"><notes><body xmlns="http://www.w3.org/1999/xhtml"><p>COMPARTMENT: c</p></body></notes><listOfReactants><speciesReference species="M_ADPc" stoichiometry="2.7"/><speciesReference species="M_NADHc" stoichiometry="1"/><speciesReference species="M_O2c" stoichiometry="0.55"/></listOfReactants><listOfProducts><speciesReference species="M_ATPc" stoichiometry="2.7"></speciesReference><speciesReference species="M_H2O2c" stoichiometry="0.1"></speciesReference><speciesReference species="M_NADc" stoichiometry="1"></speciesReference></listOfProducts><kineticLaw><math xmlns="http://www.w3.org/1998/Math/MathML"><ci>FLUX_VALUE</ci></math><listOfParameters><parameter id="LB_R_RESP1" name="LOWER_BOUND" value="     0.00000000" units="mmol_per_gDW_per_hr"/><parameter id="UB_R_RESP1" name="UPPER_BOUND" value="  1000.00000000" units="mmol_per_gDW_per_hr"/><parameter id="OBJ_R_RESP1" name="OBJECTIVE_COEFFICIENT" value="     0.00000000" units="dimensionless"/><parameter id="FLUX_VALUE" value="0.00000000" units="mmol_per_gDW_per_hr"/></listOfParameters></kineticLaw></reaction>
<reaction metaid="metaid_R_RESP2" id="R_RESP2" name="RESP2" reversible="false" sboTerm="SBO:0000176"><notes><body xmlns="http://www.w3.org/1999/xhtml"><p>COMPARTMENT: c</p></body></notes><listOfReactants><speciesReference species="M_ADPc" stoichiometry="2"/><speciesReference species="M_FADH2c" stoichiometry="1"/><speciesReference species="M_O2c" stoichiometry="0.5"/></listOfReactants><listOfProducts><speciesReference species="M_ATPc" stoichiometry="2"></speciesReference><speciesReference species="M_FADc" stoichiometry="1"></speciesReference></listOfProducts><kineticLaw><math xmlns="http://www.w3.org/1998/Math/MathML"><ci>FLUX_VALUE</ci></math><listOfParameters><parameter id="LB_R_RESP2" name="LOWER_BOUND" value="     0.00000000" units="mmol_per_gDW_per_hr"/><parameter id="UB_R_RESP2" name="UPPER_BOUND" value="  1000.00000000" units="mmol_per_gDW_per_hr"/><parameter id="OBJ_R_RESP2" name="OBJECTIVE_COEFFICIENT" value="     0.00000000" units="dimensionless"/><parameter id="FLUX_VALUE" value="0.00000000" units="mmol_per_gDW_per_hr"/></listOfParameters></kineticLaw></reaction>
<reaction metaid="metaid_R_Hcys_synthesis" id="R_Hcys_synthesis" name="MAT2*DNMT" reversible="false" sboTerm="SBO:0000176"><notes><body xmlns="http://www.w3.org/1999/xhtml"><p>COMPARTMENT: c</p></body></notes><listOfReactants><speciesReference species="M_ATPc" stoichiometry="1"/><speciesReference species="M_Metc" stoichiometry="1"/></listOfReactants><listOfProducts><speciesReference species="M_ADPc" stoichiometry="1"></speciesReference><speciesReference species="M_Hcysc" stoichiometry="1"></speciesReference></listOfProducts><kineticLaw><math xmlns="http://www.w3.org/1998/Math/MathML"><ci>FLUX_VALUE</ci></math><listOfParameters><parameter id="LB_R_Hcys_synthesis" name="LOWER_BOUND" value="     0.00000000" units="mmol_per_gDW_per_hr"/><parameter id="UB_R_Hcys_synthesis" name="UPPER_BOUND" value="  1000.00000000" units="mmol_per_gDW_per_hr"/><parameter id="OBJ_R_Hcys_synthesis" name="OBJECTIVE_COEFFICIENT" value="     0.00000000" units="dimensionless"/><parameter id="FLUX_VALUE" value="0.00000000" units="mmol_per_gDW_per_hr"/></listOfParameters></kineticLaw></reaction>
<reaction metaid="metaid_R_CYSTS" id="R_CYSTS" name="CBS" reversible="false" sboTerm="SBO:0000176"><notes><body xmlns="http://www.w3.org/1999/xhtml"><p>COMPARTMENT: c</p></body></notes><listOfReactants><speciesReference species="M_Hcysc" stoichiometry="1"/><speciesReference species="M_Serc" stoichiometry="1"/></listOfReactants><listOfProducts><speciesReference species="M_CysThc" stoichiometry="1"></speciesReference></listOfProducts><kineticLaw><math xmlns="http://www.w3.org/1998/Math/MathML"><ci>FLUX_VALUE</ci></math><listOfParameters><parameter id="LB_R_CYSTS" name="LOWER_BOUND" value="     0.00000000" units="mmol_per_gDW_per_hr"/><parameter id="UB_R_CYSTS" name="UPPER_BOUND" value="  1000.00000000" units="mmol_per_gDW_per_hr"/><parameter id="OBJ_R_CYSTS" name="OBJECTIVE_COEFFICIENT" value="     0.00000000" units="dimensionless"/><parameter id="FLUX_VALUE" value="0.00000000" units="mmol_per_gDW_per_hr"/></listOfParameters></kineticLaw></reaction>
<reaction metaid="metaid_R_CYSTGL" id="R_CYSTGL" name="CTH" reversible="false" sboTerm="SBO:0000176"><notes><body xmlns="http://www.w3.org/1999/xhtml"><p>COMPARTMENT: c</p></body></notes><listOfReactants><speciesReference species="M_CysThc" stoichiometry="1"/></listOfReactants><listOfProducts><speciesReference species="M_Cysc" stoichiometry="1"></speciesReference><speciesReference species="M_NH3c" stoichiometry="1"></speciesReference></listOfProducts><kineticLaw><math xmlns="http://www.w3.org/1998/Math/MathML"><ci>FLUX_VALUE</ci></math><listOfParameters><parameter id="LB_R_CYSTGL" name="LOWER_BOUND" value="     0.00000000" units="mmol_per_gDW_per_hr"/><parameter id="UB_R_CYSTGL" name="UPPER_BOUND" value="  1000.00000000" units="mmol_per_gDW_per_hr"/><parameter id="OBJ_R_CYSTGL" name="OBJECTIVE_COEFFICIENT" value="     0.00000000" units="dimensionless"/><parameter id="FLUX_VALUE" value="0.00000000" units="mmol_per_gDW_per_hr"/></listOfParameters></kineticLaw></reaction>
<reaction metaid="metaid_R_GLUCYS" id="R_GLUCYS" name="GCLC, GCLM" reversible="false" sboTerm="SBO:0000176"><notes><body xmlns="http://www.w3.org/1999/xhtml"><p>COMPARTMENT: c</p></body></notes><listOfReactants><speciesReference species="M_ATPc" stoichiometry="1"/><speciesReference species="M_Cysc" stoichiometry="1"/><speciesReference species="M_Gluc" stoichiometry="1"/></listOfReactants><listOfProducts><speciesReference species="M_ADPc" stoichiometry="1"></speciesReference><speciesReference species="M_Glucysc" stoichiometry="1"></speciesReference></listOfProducts><kineticLaw><math xmlns="http://www.w3.org/1998/Math/MathML"><ci>FLUX_VALUE</ci></math><listOfParameters><parameter id="LB_R_GLUCYS" name="LOWER_BOUND" value="     0.00000000" units="mmol_per_gDW_per_hr"/><parameter id="UB_R_GLUCYS" name="UPPER_BOUND" value="  1000.00000000" units="mmol_per_gDW_per_hr"/><parameter id="OBJ_R_GLUCYS" name="OBJECTIVE_COEFFICIENT" value="     0.00000000" units="dimensionless"/><parameter id="FLUX_VALUE" value="0.00000000" units="mmol_per_gDW_per_hr"/></listOfParameters></kineticLaw></reaction>
<reaction metaid="metaid_R_GTHS" id="R_GTHS" name="GSS" reversible="false" sboTerm="SBO:0000176"><notes><body xmlns="http://www.w3.org/1999/xhtml"><p>COMPARTMENT: c</p></body></notes><listOfReactants><speciesReference species="M_ATPc" stoichiometry="1"/><speciesReference species="M_Glucysc" stoichiometry="1"/><speciesReference species="M_Glyc" stoichiometry="1"/></listOfReactants><listOfProducts><speciesReference species="M_ADPc" stoichiometry="1"></speciesReference><speciesReference species="M_GSHc" stoichiometry="1"></speciesReference></listOfProducts><kineticLaw><math xmlns="http://www.w3.org/1998/Math/MathML"><ci>FLUX_VALUE</ci></math><listOfParameters><parameter id="LB_R_GTHS" name="LOWER_BOUND" value="     0.00000000" units="mmol_per_gDW_per_hr"/><parameter id="UB_R_GTHS" name="UPPER_BOUND" value="  1000.00000000" units="mmol_per_gDW_per_hr"/><parameter id="OBJ_R_GTHS" name="OBJECTIVE_COEFFICIENT" value="     0.00000000" units="dimensionless"/><parameter id="FLUX_VALUE" value="0.00000000" units="mmol_per_gDW_per_hr"/></listOfParameters></kineticLaw></reaction>
<reaction metaid="metaid_R_GTHP" id="R_GTHP" name="GSR" reversible="false" sboTerm="SBO:0000176"><notes><body xmlns="http://www.w3.org/1999/xhtml"><p>COMPARTMENT: c</p></body></notes><listOfReactants><speciesReference species="M_GSHc" stoichiometry="2"/><speciesReference species="M_H2O2c" stoichiometry="1"/></listOfReactants><listOfProducts><speciesReference species="M_GSSGc" stoichiometry="1"></speciesReference></listOfProducts><kineticLaw><math xmlns="http://www.w3.org/1998/Math/MathML"><ci>FLUX_VALUE</ci></math><listOfParameters><parameter id="LB_R_GTHP" name="LOWER_BOUND" value="     0.00000000" units="mmol_per_gDW_per_hr"/><parameter id="UB_R_GTHP" name="UPPER_BOUND" value="  1000.00000000" units="mmol_per_gDW_per_hr"/><parameter id="OBJ_R_GTHP" name="OBJECTIVE_COEFFICIENT" value="     0.00000000" units="dimensionless"/><parameter id="FLUX_VALUE" value="0.00000000" units="mmol_per_gDW_per_hr"/></listOfParameters></kineticLaw></reaction>
<reaction metaid="metaid_R_GTHO" id="R_GTHO" name="PGD, G6PC3" reversible="false" sboTerm="SBO:0000176"><notes><body xmlns="http://www.w3.org/1999/xhtml"><p>COMPARTMENT: c</p></body></notes><listOfReactants><speciesReference species="M_GSSGc" stoichiometry="1"/><speciesReference species="M_NADPHc" stoichiometry="1"/></listOfReactants><listOfProducts><speciesReference species="M_GSHc" stoichiometry="2"></speciesReference><speciesReference species="M_NADPc" stoichiometry="1"></speciesReference></listOfProducts><kineticLaw><math xmlns="http://www.w3.org/1998/Math/MathML"><ci>FLUX_VALUE</ci></math><listOfParameters><parameter id="LB_R_GTHO" name="LOWER_BOUND" value="     0.00000000" units="mmol_per_gDW_per_hr"/><parameter id="UB_R_GTHO" name="UPPER_BOUND" value="  1000.00000000" units="mmol_per_gDW_per_hr"/><parameter id="OBJ_R_GTHO" name="OBJECTIVE_COEFFICIENT" value="     0.00000000" units="dimensionless"/><parameter id="FLUX_VALUE" value="0.00000000" units="mmol_per_gDW_per_hr"/></listOfParameters></kineticLaw></reaction>
<reaction metaid="metaid_R_glutamyltrasferase" id="R_glutamyltrasferase" name="GGCT" reversible="false" sboTerm="SBO:0000176"><notes><body xmlns="http://www.w3.org/1999/xhtml"><p>COMPARTMENT: c</p></body></notes><listOfReactants><speciesReference species="M_Glucysc" stoichiometry="1"/></listOfReactants><listOfProducts><speciesReference species="M_Cysc" stoichiometry="1"></speciesReference></listOfProducts><kineticLaw><math xmlns="http://www.w3.org/1998/Math/MathML"><ci>FLUX_VALUE</ci></math><listOfParameters><parameter id="LB_R_glutamyltrasferase" name="LOWER_BOUND" value="     0.00000000" units="mmol_per_gDW_per_hr"/><parameter id="UB_R_glutamyltrasferase" name="UPPER_BOUND" value="  1000.00000000" units="mmol_per_gDW_per_hr"/><parameter id="OBJ_R_glutamyltrasferase" name="OBJECTIVE_COEFFICIENT" value="     0.00000000" units="dimensionless"/><parameter id="FLUX_VALUE" value="0.00000000" units="mmol_per_gDW_per_hr"/></listOfParameters></kineticLaw></reaction>
<reaction metaid="metaid_R_asparagine_synthetase" id="R_asparagine_synthetase" name="ASNS" reversible="false" sboTerm="SBO:0000176"><notes><body xmlns="http://www.w3.org/1999/xhtml"><p>COMPARTMENT: c</p></body></notes><listOfReactants><speciesReference species="M_Aspc" stoichiometry="1"/><speciesReference species="M_ATPc" stoichiometry="2"/><speciesReference species="M_Glnc" stoichiometry="1"/></listOfReactants><listOfProducts><speciesReference species="M_ADPc" stoichiometry="2"></speciesReference><speciesReference species="M_Gluc" stoichiometry="1"></speciesReference><speciesReference species="M_Asparagine" stoichiometry="1"></speciesReference></listOfProducts><kineticLaw><math xmlns="http://www.w3.org/1998/Math/MathML"><ci>FLUX_VALUE</ci></math><listOfParameters><parameter id="LB_R_asparagine_synthetase" name="LOWER_BOUND" value="     0.00000000" units="mmol_per_gDW_per_hr"/><parameter id="UB_R_asparagine_synthetase" name="UPPER_BOUND" value="  1000.00000000" units="mmol_per_gDW_per_hr"/><parameter id="OBJ_R_asparagine_synthetase" name="OBJECTIVE_COEFFICIENT" value="     0.00000000" units="dimensionless"/><parameter id="FLUX_VALUE" value="0.00000000" units="mmol_per_gDW_per_hr"/></listOfParameters></kineticLaw></reaction>
<reaction metaid="metaid_R_CYSTA" id="R_CYSTA" name="CGT " reversible="false" sboTerm="SBO:0000176"><notes><body xmlns="http://www.w3.org/1999/xhtml"><p>COMPARTMENT: c</p></body></notes><listOfReactants><speciesReference species="M_Gluc" stoichiometry="1"/></listOfReactants><listOfProducts><speciesReference species="M_AKGc" stoichiometry="1"></speciesReference><speciesReference species="M_Cysc" stoichiometry="1"></speciesReference></listOfProducts><kineticLaw><math xmlns="http://www.w3.org/1998/Math/MathML"><ci>FLUX_VALUE</ci></math><listOfParameters><parameter id="LB_R_CYSTA" name="LOWER_BOUND" value="     0.00000000" units="mmol_per_gDW_per_hr"/><parameter id="UB_R_CYSTA" name="UPPER_BOUND" value="  1000.00000000" units="mmol_per_gDW_per_hr"/><parameter id="OBJ_R_CYSTA" name="OBJECTIVE_COEFFICIENT" value="     0.00000000" units="dimensionless"/><parameter id="FLUX_VALUE" value="0.00000000" units="mmol_per_gDW_per_hr"/></listOfParameters></kineticLaw></reaction>
<reaction metaid="metaid_R_ASRGL1" id="R_ASRGL1" name="ASPG" reversible="false" sboTerm="SBO:0000176"><notes><body xmlns="http://www.w3.org/1999/xhtml"><p>COMPARTMENT: c</p></body></notes><listOfReactants><speciesReference species="M_Asparagine" stoichiometry="1"/></listOfReactants><listOfProducts><speciesReference species="M_Aspc" stoichiometry="1"></speciesReference><speciesReference species="M_NH3c" stoichiometry="1"></speciesReference></listOfProducts><kineticLaw><math xmlns="http://www.w3.org/1998/Math/MathML"><ci>FLUX_VALUE</ci></math><listOfParameters><parameter id="LB_R_ASRGL1" name="LOWER_BOUND" value="     0.00000000" units="mmol_per_gDW_per_hr"/><parameter id="UB_R_ASRGL1" name="UPPER_BOUND" value="  1000.00000000" units="mmol_per_gDW_per_hr"/><parameter id="OBJ_R_ASRGL1" name="OBJECTIVE_COEFFICIENT" value="     0.00000000" units="dimensionless"/><parameter id="FLUX_VALUE" value="0.00000000" units="mmol_per_gDW_per_hr"/></listOfParameters></kineticLaw></reaction>
<reaction metaid="metaid_R_CAD" id="R_CAD" name="CAD" reversible="false" sboTerm="SBO:0000176"><notes><body xmlns="http://www.w3.org/1999/xhtml"><p>COMPARTMENT: c</p></body></notes><listOfReactants><speciesReference species="M_ATPc" stoichiometry="2"/><speciesReference species="M_Glnc" stoichiometry="1"/></listOfReactants><listOfProducts><speciesReference species="M_ADPc" stoichiometry="2"></speciesReference><speciesReference species="M_CPc" stoichiometry="1"></speciesReference><speciesReference species="M_Gluc" stoichiometry="1"></speciesReference></listOfProducts><kineticLaw><math xmlns="http://www.w3.org/1998/Math/MathML"><ci>FLUX_VALUE</ci></math><listOfParameters><parameter id="LB_R_CAD" name="LOWER_BOUND" value="     0.00000000" units="mmol_per_gDW_per_hr"/><parameter id="UB_R_CAD" name="UPPER_BOUND" value="  1000.00000000" units="mmol_per_gDW_per_hr"/><parameter id="OBJ_R_CAD" name="OBJECTIVE_COEFFICIENT" value="     0.00000000" units="dimensionless"/><parameter id="FLUX_VALUE" value="0.00000000" units="mmol_per_gDW_per_hr"/></listOfParameters></kineticLaw></reaction>
<reaction metaid="metaid_R_SDS" id="R_SDS" name="SDS" reversible="false" sboTerm="SBO:0000176"><notes><body xmlns="http://www.w3.org/1999/xhtml"><p>COMPARTMENT: c</p></body></notes><listOfReactants><speciesReference species="M_Serc" stoichiometry="1"/></listOfReactants><listOfProducts><speciesReference species="M_NH3c" stoichiometry="1"></speciesReference><speciesReference species="M_Pyrc" stoichiometry="1"></speciesReference></listOfProducts><kineticLaw><math xmlns="http://www.w3.org/1998/Math/MathML"><ci>FLUX_VALUE</ci></math><listOfParameters><parameter id="LB_R_SDS" name="LOWER_BOUND" value="     0.00000000" units="mmol_per_gDW_per_hr"/><parameter id="UB_R_SDS" name="UPPER_BOUND" value="  1000.00000000" units="mmol_per_gDW_per_hr"/><parameter id="OBJ_R_SDS" name="OBJECTIVE_COEFFICIENT" value="     0.00000000" units="dimensionless"/><parameter id="FLUX_VALUE" value="0.00000000" units="mmol_per_gDW_per_hr"/></listOfParameters></kineticLaw></reaction>
<reaction metaid="metaid_R_GATM" id="R_GATM" name="GATM" reversible="false" sboTerm="SBO:0000176"><notes><body xmlns="http://www.w3.org/1999/xhtml"><p>COMPARTMENT: c</p></body></notes><listOfReactants><speciesReference species="M_Argc" stoichiometry="1"/><speciesReference species="M_Glyc" stoichiometry="1"/></listOfReactants><listOfProducts><speciesReference species="M_Ornc" stoichiometry="1"></speciesReference></listOfProducts><kineticLaw><math xmlns="http://www.w3.org/1998/Math/MathML"><ci>FLUX_VALUE</ci></math><listOfParameters><parameter id="LB_R_GATM" name="LOWER_BOUND" value="     0.00000000" units="mmol_per_gDW_per_hr"/><parameter id="UB_R_GATM" name="UPPER_BOUND" value="  1000.00000000" units="mmol_per_gDW_per_hr"/><parameter id="OBJ_R_GATM" name="OBJECTIVE_COEFFICIENT" value="     0.00000000" units="dimensionless"/><parameter id="FLUX_VALUE" value="0.00000000" units="mmol_per_gDW_per_hr"/></listOfParameters></kineticLaw></reaction>
<reaction metaid="metaid_R_EX_O2" id="R_EX_O2" name="O2_exchange" reversible="true" sboTerm="SBO:0000176"><notes><body xmlns="http://www.w3.org/1999/xhtml"><p>COMPARTMENT: b</p></body></notes><listOfReactants><speciesReference species="M_O2c" stoichiometry="1"/></listOfReactants><listOfProducts><speciesReference species="M_O2b" stoichiometry="1"></speciesReference></listOfProducts><kineticLaw><math xmlns="http://www.w3.org/1998/Math/MathML"><ci>FLUX_VALUE</ci></math><listOfParameters><parameter id="LB_R_EX_O2" name="LOWER_BOUND" value="   -38.00000000" units="mmol_per_gDW_per_hr"/><parameter id="UB_R_EX_O2" name="UPPER_BOUND" value="  1000.00000000" units="mmol_per_gDW_per_hr"/><parameter id="OBJ_R_EX_O2" name="OBJECTIVE_COEFFICIENT" value="     0.00000000" units="dimensionless"/><parameter id="FLUX_VALUE" value="0.00000000" units="mmol_per_gDW_per_hr"/></listOfParameters></kineticLaw></reaction>
<reaction metaid="metaid_R_EX_Gln" id="R_EX_Gln" name="Gln_exchange" reversible="true" sboTerm="SBO:0000176"><notes><body xmlns="http://www.w3.org/1999/xhtml"><p>COMPARTMENT: b</p></body></notes><listOfReactants><speciesReference species="M_Glnc" stoichiometry="1"/></listOfReactants><listOfProducts><speciesReference species="M_Glnb" stoichiometry="1"></speciesReference></listOfProducts><kineticLaw><math xmlns="http://www.w3.org/1998/Math/MathML"><ci>FLUX_VALUE</ci></math><listOfParameters><parameter id="LB_R_EX_Gln" name="LOWER_BOUND" value="   -40.00000000" units="mmol_per_gDW_per_hr"/><parameter id="UB_R_EX_Gln" name="UPPER_BOUND" value="  1000.00000000" units="mmol_per_gDW_per_hr"/><parameter id="OBJ_R_EX_Gln" name="OBJECTIVE_COEFFICIENT" value="     0.00000000" units="dimensionless"/><parameter id="FLUX_VALUE" value="0.00000000" units="mmol_per_gDW_per_hr"/></listOfParameters></kineticLaw></reaction>
<reaction metaid="metaid_R_EX_Glc" id="R_EX_Glc" name="Glc_exchange" reversible="true" sboTerm="SBO:0000176"><notes><body xmlns="http://www.w3.org/1999/xhtml"><p>COMPARTMENT: b</p></body></notes><listOfReactants><speciesReference species="M_Glcc" stoichiometry="1"/></listOfReactants><listOfProducts><speciesReference species="M_Glcb" stoichiometry="1"></speciesReference></listOfProducts><kineticLaw><math xmlns="http://www.w3.org/1998/Math/MathML"><ci>FLUX_VALUE</ci></math><listOfParameters><parameter id="LB_R_EX_Glc" name="LOWER_BOUND" value="   -10.00000000" units="mmol_per_gDW_per_hr"/><parameter id="UB_R_EX_Glc" name="UPPER_BOUND" value="  1000.00000000" units="mmol_per_gDW_per_hr"/><parameter id="OBJ_R_EX_Glc" name="OBJECTIVE_COEFFICIENT" value="     0.00000000" units="dimensionless"/><parameter id="FLUX_VALUE" value="0.00000000" units="mmol_per_gDW_per_hr"/></listOfParameters></kineticLaw></reaction>
<reaction metaid="metaid_R_EX_Arg" id="R_EX_Arg" name="Arg_exchange" reversible="true" sboTerm="SBO:0000176"><notes><body xmlns="http://www.w3.org/1999/xhtml"><p>COMPARTMENT: b</p></body></notes><listOfReactants><speciesReference species="M_Argc" stoichiometry="1"/></listOfReactants><listOfProducts><speciesReference species="M_Argb" stoichiometry="1"></speciesReference></listOfProducts><kineticLaw><math xmlns="http://www.w3.org/1998/Math/MathML"><ci>FLUX_VALUE</ci></math><listOfParameters><parameter id="LB_R_EX_Arg" name="LOWER_BOUND" value="   -20.00000000" units="mmol_per_gDW_per_hr"/><parameter id="UB_R_EX_Arg" name="UPPER_BOUND" value="  1000.00000000" units="mmol_per_gDW_per_hr"/><parameter id="OBJ_R_EX_Arg" name="OBJECTIVE_COEFFICIENT" value="     0.00000000" units="dimensionless"/><parameter id="FLUX_VALUE" value="0.00000000" units="mmol_per_gDW_per_hr"/></listOfParameters></kineticLaw></reaction>
<reaction metaid="metaid_R_EX_THF" id="R_EX_THF" name="THF_exchange" reversible="true" sboTerm="SBO:0000176"><notes><body xmlns="http://www.w3.org/1999/xhtml"><p>COMPARTMENT: b</p></body></notes><listOfReactants><speciesReference species="M_THF" stoichiometry="1"/></listOfReactants><listOfProducts><speciesReference species="M_THFb" stoichiometry="1"></speciesReference></listOfProducts><kineticLaw><math xmlns="http://www.w3.org/1998/Math/MathML"><ci>FLUX_VALUE</ci></math><listOfParameters><parameter id="LB_R_EX_THF" name="LOWER_BOUND" value="   -20.00000000" units="mmol_per_gDW_per_hr"/><parameter id="UB_R_EX_THF" name="UPPER_BOUND" value="  1000.00000000" units="mmol_per_gDW_per_hr"/><parameter id="OBJ_R_EX_THF" name="OBJECTIVE_COEFFICIENT" value="     0.00000000" units="dimensionless"/><parameter id="FLUX_VALUE" value="0.00000000" units="mmol_per_gDW_per_hr"/></listOfParameters></kineticLaw></reaction>
<reaction metaid="metaid_R_EX_Met" id="R_EX_Met" name="Met_exchange" reversible="true" sboTerm="SBO:0000176"><notes><body xmlns="http://www.w3.org/1999/xhtml"><p>COMPARTMENT: b</p></body></notes><listOfReactants><speciesReference species="M_Metc" stoichiometry="1"/></listOfReactants><listOfProducts><speciesReference species="M_Metb" stoichiometry="1"></speciesReference></listOfProducts><kineticLaw><math xmlns="http://www.w3.org/1998/Math/MathML"><ci>FLUX_VALUE</ci></math><listOfParameters><parameter id="LB_R_EX_Met" name="LOWER_BOUND" value="   -20.00000000" units="mmol_per_gDW_per_hr"/><parameter id="UB_R_EX_Met" name="UPPER_BOUND" value="  1000.00000000" units="mmol_per_gDW_per_hr"/><parameter id="OBJ_R_EX_Met" name="OBJECTIVE_COEFFICIENT" value="     0.00000000" units="dimensionless"/><parameter id="FLUX_VALUE" value="0.00000000" units="mmol_per_gDW_per_hr"/></listOfParameters></kineticLaw></reaction>
<reaction metaid="metaid_R_protein_synthesis" id="R_protein_synthesis" name="protein_synthesis" reversible="false" sboTerm="SBO:0000176"><notes><body xmlns="http://www.w3.org/1999/xhtml"><p>COMPARTMENT: c</p></body></notes><listOfReactants><speciesReference species="M_ALAc" stoichiometry="0.104"/><speciesReference species="M_Argc" stoichiometry="0.034"/><speciesReference species="M_Aspc" stoichiometry="0.045"/><speciesReference species="M_Cysc" stoichiometry="0.007"/><speciesReference species="M_Glnc" stoichiometry="0.044"/><speciesReference species="M_Gluc" stoichiometry="0.037"/><speciesReference species="M_Glyc" stoichiometry="0.137"/><speciesReference species="M_Proc" stoichiometry="0.063"/><speciesReference species="M_Serc" stoichiometry="0.066"/><speciesReference species="M_Asparagine" stoichiometry="0.036"/></listOfReactants><listOfProducts><speciesReference species="M_Proteinc" stoichiometry="1"></speciesReference></listOfProducts><kineticLaw><math xmlns="http://www.w3.org/1998/Math/MathML"><ci>FLUX_VALUE</ci></math><listOfParameters><parameter id="LB_R_protein_synthesis" name="LOWER_BOUND" value="     0.00000000" units="mmol_per_gDW_per_hr"/><parameter id="UB_R_protein_synthesis" name="UPPER_BOUND" value="  1000.00000000" units="mmol_per_gDW_per_hr"/><parameter id="OBJ_R_protein_synthesis" name="OBJECTIVE_COEFFICIENT" value="     0.00000000" units="dimensionless"/><parameter id="FLUX_VALUE" value="0.00000000" units="mmol_per_gDW_per_hr"/></listOfParameters></kineticLaw></reaction>
<reaction metaid="metaid_R_biomass_synthesis" id="R_biomass_synthesis" name="biomass_synthesis" reversible="false" sboTerm="SBO:0000176"><notes><body xmlns="http://www.w3.org/1999/xhtml"><p>COMPARTMENT: c</p></body></notes><listOfReactants><speciesReference species="M_ATPc" stoichiometry="20"/><speciesReference species="M_Proteinc" stoichiometry="0.706"/><speciesReference species="M_palmitatec" stoichiometry="0.097"/></listOfReactants><listOfProducts><speciesReference species="M_ADPc" stoichiometry="20"></speciesReference><speciesReference species="M_biomassc" stoichiometry="1"></speciesReference></listOfProducts><kineticLaw><math xmlns="http://www.w3.org/1998/Math/MathML"><ci>FLUX_VALUE</ci></math><listOfParameters><parameter id="LB_R_biomass_synthesis" name="LOWER_BOUND" value="     0.00000000" units="mmol_per_gDW_per_hr"/><parameter id="UB_R_biomass_synthesis" name="UPPER_BOUND" value="  1000.00000000" units="mmol_per_gDW_per_hr"/><parameter id="OBJ_R_biomass_synthesis" name="OBJECTIVE_COEFFICIENT" value="     1.00000000" units="dimensionless"/><parameter id="FLUX_VALUE" value="0.00000000" units="mmol_per_gDW_per_hr"/></listOfParameters></kineticLaw></reaction>
<reaction metaid="metaid_R_DM_LACT" id="R_DM_LACT" name="DM_LACTc" reversible="false" sboTerm="SBO:0000176"><notes><body xmlns="http://www.w3.org/1999/xhtml"><p>COMPARTMENT: b</p></body></notes><listOfReactants><speciesReference species="M_LACTc" stoichiometry="1"/></listOfReactants><listOfProducts><speciesReference species="M_LACTb" stoichiometry="1"></speciesReference></listOfProducts><kineticLaw><math xmlns="http://www.w3.org/1998/Math/MathML"><ci>FLUX_VALUE</ci></math><listOfParameters><parameter id="LB_R_DM_LACT" name="LOWER_BOUND" value="     0.00000000" units="mmol_per_gDW_per_hr"/><parameter id="UB_R_DM_LACT" name="UPPER_BOUND" value="  1000.00000000" units="mmol_per_gDW_per_hr"/><parameter id="OBJ_R_DM_LACT" name="OBJECTIVE_COEFFICIENT" value="     0.00000000" units="dimensionless"/><parameter id="FLUX_VALUE" value="0.00000000" units="mmol_per_gDW_per_hr"/></listOfParameters></kineticLaw></reaction>
<reaction metaid="metaid_R_DM_H2O2" id="R_DM_H2O2" name="H2O2_exchange" reversible="false" sboTerm="SBO:0000176"><notes><body xmlns="http://www.w3.org/1999/xhtml"><p>COMPARTMENT: b</p></body></notes><listOfReactants><speciesReference species="M_H2O2c" stoichiometry="1"/></listOfReactants><listOfProducts><speciesReference species="M_H2O2b" stoichiometry="1"></speciesReference></listOfProducts><kineticLaw><math xmlns="http://www.w3.org/1998/Math/MathML"><ci>FLUX_VALUE</ci></math><listOfParameters><parameter id="LB_R_DM_H2O2" name="LOWER_BOUND" value="     0.00000000" units="mmol_per_gDW_per_hr"/><parameter id="UB_R_DM_H2O2" name="UPPER_BOUND" value="  1000.00000000" units="mmol_per_gDW_per_hr"/><parameter id="OBJ_R_DM_H2O2" name="OBJECTIVE_COEFFICIENT" value="     0.00000000" units="dimensionless"/><parameter id="FLUX_VALUE" value="0.00000000" units="mmol_per_gDW_per_hr"/></listOfParameters></kineticLaw></reaction>
<reaction metaid="metaid_R_DM_NH3" id="R_DM_NH3" name="NH3_exchange" reversible="false" sboTerm="SBO:0000176"><notes><body xmlns="http://www.w3.org/1999/xhtml"><p>COMPARTMENT: b</p></body></notes><listOfReactants><speciesReference species="M_NH3c" stoichiometry="1"/></listOfReactants><listOfProducts><speciesReference species="M_NH3b" stoichiometry="1"></speciesReference></listOfProducts><kineticLaw><math xmlns="http://www.w3.org/1998/Math/MathML"><ci>FLUX_VALUE</ci></math><listOfParameters><parameter id="LB_R_DM_NH3" name="LOWER_BOUND" value="     0.00000000" units="mmol_per_gDW_per_hr"/><parameter id="UB_R_DM_NH3" name="UPPER_BOUND" value="  1000.00000000" units="mmol_per_gDW_per_hr"/><parameter id="OBJ_R_DM_NH3" name="OBJECTIVE_COEFFICIENT" value="     0.00000000" units="dimensionless"/><parameter id="FLUX_VALUE" value="0.00000000" units="mmol_per_gDW_per_hr"/></listOfParameters></kineticLaw></reaction>
<reaction metaid="metaid_R_DM_Urea" id="R_DM_Urea" name="Urea_exchange" reversible="false" sboTerm="SBO:0000176"><notes><body xmlns="http://www.w3.org/1999/xhtml"><p>COMPARTMENT: b</p></body></notes><listOfReactants><speciesReference species="M_Ureac" stoichiometry="1"/></listOfReactants><listOfProducts><speciesReference species="M_Ureab" stoichiometry="1"></speciesReference></listOfProducts><kineticLaw><math xmlns="http://www.w3.org/1998/Math/MathML"><ci>FLUX_VALUE</ci></math><listOfParameters><parameter id="LB_R_DM_Urea" name="LOWER_BOUND" value="     0.00000000" units="mmol_per_gDW_per_hr"/><parameter id="UB_R_DM_Urea" name="UPPER_BOUND" value="  1000.00000000" units="mmol_per_gDW_per_hr"/><parameter id="OBJ_R_DM_Urea" name="OBJECTIVE_COEFFICIENT" value="     0.00000000" units="dimensionless"/><parameter id="FLUX_VALUE" value="0.00000000" units="mmol_per_gDW_per_hr"/></listOfParameters></kineticLaw></reaction>
<reaction metaid="metaid_R_DM_PRPP" id="R_DM_PRPP" name="PRPP_exchange" reversible="false" sboTerm="SBO:0000176"><notes><body xmlns="http://www.w3.org/1999/xhtml"><p>COMPARTMENT: b</p></body></notes><listOfReactants><speciesReference species="M_PRPPc" stoichiometry="1"/></listOfReactants><listOfProducts><speciesReference species="M_PRPPb" stoichiometry="1"></speciesReference></listOfProducts><kineticLaw><math xmlns="http://www.w3.org/1998/Math/MathML"><ci>FLUX_VALUE</ci></math><listOfParameters><parameter id="LB_R_DM_PRPP" name="LOWER_BOUND" value="     0.00000000" units="mmol_per_gDW_per_hr"/><parameter id="UB_R_DM_PRPP" name="UPPER_BOUND" value="  1000.00000000" units="mmol_per_gDW_per_hr"/><parameter id="OBJ_R_DM_PRPP" name="OBJECTIVE_COEFFICIENT" value="     0.00000000" units="dimensionless"/><parameter id="FLUX_VALUE" value="0.00000000" units="mmol_per_gDW_per_hr"/></listOfParameters></kineticLaw></reaction>
<reaction metaid="metaid_R_DM_biomass" id="R_DM_biomass" name="biomass_exchange" reversible="false" sboTerm="SBO:0000176"><notes><body xmlns="http://www.w3.org/1999/xhtml"><p>COMPARTMENT: b</p></body></notes><listOfReactants><speciesReference species="M_biomassc" stoichiometry="1"/></listOfReactants><listOfProducts><speciesReference species="M_biomassb" stoichiometry="1"></speciesReference></listOfProducts><kineticLaw><math xmlns="http://www.w3.org/1998/Math/MathML"><ci>FLUX_VALUE</ci></math><listOfParameters><parameter id="LB_R_DM_biomass" name="LOWER_BOUND" value="     0.00000000" units="mmol_per_gDW_per_hr"/><parameter id="UB_R_DM_biomass" name="UPPER_BOUND" value="  1000.00000000" units="mmol_per_gDW_per_hr"/><parameter id="OBJ_R_DM_biomass" name="OBJECTIVE_COEFFICIENT" value="     0.00000000" units="dimensionless"/><parameter id="FLUX_VALUE" value="0.00000000" units="mmol_per_gDW_per_hr"/></listOfParameters></kineticLaw></reaction>
<reaction metaid="metaid_R_DM_Putrescine" id="R_DM_Putrescine" name="Putrescine_exchange" reversible="false" sboTerm="SBO:0000176"><notes><body xmlns="http://www.w3.org/1999/xhtml"><p>COMPARTMENT: b</p></body></notes><listOfReactants><speciesReference species="M_Putrescine" stoichiometry="1"/></listOfReactants><listOfProducts><speciesReference species="M_Putrescineb" stoichiometry="1"></speciesReference></listOfProducts><kineticLaw><math xmlns="http://www.w3.org/1998/Math/MathML"><ci>FLUX_VALUE</ci></math><listOfParameters><parameter id="LB_R_DM_Putrescine" name="LOWER_BOUND" value="     0.00000000" units="mmol_per_gDW_per_hr"/><parameter id="UB_R_DM_Putrescine" name="UPPER_BOUND" value="  1000.00000000" units="mmol_per_gDW_per_hr"/><parameter id="OBJ_R_DM_Putrescine" name="OBJECTIVE_COEFFICIENT" value="     0.00000000" units="dimensionless"/><parameter id="FLUX_VALUE" value="0.00000000" units="mmol_per_gDW_per_hr"/></listOfParameters></kineticLaw></reaction>
<reaction metaid="metaid_R_DM_forTHF" id="R_DM_forTHF" name=" forTHF_exchange" reversible="false" sboTerm="SBO:0000176"><notes><body xmlns="http://www.w3.org/1999/xhtml"><p>COMPARTMENT: b</p></body></notes><listOfReactants><speciesReference species="M_formileTHF" stoichiometry="1"/></listOfReactants><listOfProducts><speciesReference species="M_formileTHFb" stoichiometry="1"></speciesReference></listOfProducts><kineticLaw><math xmlns="http://www.w3.org/1998/Math/MathML"><ci>FLUX_VALUE</ci></math><listOfParameters><parameter id="LB_R_DM_forTHF" name="LOWER_BOUND" value="     0.00000000" units="mmol_per_gDW_per_hr"/><parameter id="UB_R_DM_forTHF" name="UPPER_BOUND" value="  1000.00000000" units="mmol_per_gDW_per_hr"/><parameter id="OBJ_R_DM_forTHF" name="OBJECTIVE_COEFFICIENT" value="     0.00000000" units="dimensionless"/><parameter id="FLUX_VALUE" value="0.00000000" units="mmol_per_gDW_per_hr"/></listOfParameters></kineticLaw></reaction>
<reaction metaid="metaid_R_DM_GSSG" id="R_DM_GSSG" name=" forTHF_exchange" reversible="false" sboTerm="SBO:0000176"><notes><body xmlns="http://www.w3.org/1999/xhtml"><p>COMPARTMENT: b</p></body></notes><listOfReactants><speciesReference species="M_GSSGc" stoichiometry="1"/></listOfReactants><listOfProducts><speciesReference species="M_GSSGb" stoichiometry="1"></speciesReference></listOfProducts><kineticLaw><math xmlns="http://www.w3.org/1998/Math/MathML"><ci>FLUX_VALUE</ci></math><listOfParameters><parameter id="LB_R_DM_GSSG" name="LOWER_BOUND" value="     0.00000000" units="mmol_per_gDW_per_hr"/><parameter id="UB_R_DM_GSSG" name="UPPER_BOUND" value="  1000.00000000" units="mmol_per_gDW_per_hr"/><parameter id="OBJ_R_DM_GSSG" name="OBJECTIVE_COEFFICIENT" value="     0.00000000" units="dimensionless"/><parameter id="FLUX_VALUE" value="0.00000000" units="mmol_per_gDW_per_hr"/></listOfParameters></kineticLaw></reaction>
</listOfReactions></model></sbml>
