# Supplementary material for: A metabolic core model elucidates how enhanced utilization of glucose and glutamine, with enhanced glutamine-dependent lactate production, promotes cancer cell growth: The WarburQ effect
Source: PLoS Comput Biol. 2017 Sep 28;13(9):e1005758. doi: 10.1371/journal.pcbi.1005758 (PMC5634631; doi:10.1371/journal.pcbi.1005758)
Supplement: S4 File — Raw data (enzyme assays, growth curves, metabolomics) used to build graphs in Fig 3. (XLS) [file pcbi.1005758.s014.xls]

## Sheet: Metabolomics Data
Raw Data
	Pyruvic	Lactic	Succinic	Fumaric	Malic	Glutamic	Aspartic	Glutamine	Citric	Glycine	Serine	Uracil	Alanine	Threonine	beta-Alanine	Methionine	Cytosine	Creatinine	Cysteine	Lysine (3TMS)	Putrescine	Ornithine	Adenine	Tyrosine	Fructose	Glucose	myo-Inositol	Uridine	UMP	Inosine-5-P	AMP
T_pol_4mM_1_1_t1_2	2469.85	199381	7940.88	444.482	360.934	14035	1830.31	1908.54	24529.6	585776	930.293	2238.45	222.66	43442.3	17846.7	6192.36	1424.9	13.3778	5129.85	746.534	23847.4	4578.79	5862.45	3722.41	74.3334	2170.66	310.168	11371.5	1595.1	163.569	14259.3
T_pol_4mM_1_2	3061.28	308896	8324.02	596.931	412.086	12897.4	2112.98	2172.72	21540	542405	884.647	5141.89	300.327	51334.1	14841.6	8761.28	2202.29	90.7386	4311.82	858.88	21857.6	4574.86	9053.19	3902.57	435.277	2384.7	386.417	204273	392.598	178.109	20223.9
T_pol_4mM_2_1	1672.1	130204	2374.18	728.891	271.311	15755.1	1676.24	1801.55	23045.1	666337	892.285	1885.46	258.861	43738.6	15532.2	5107.87	1745.03	137.557	4803.61	1083.54	20299.6	4715.31	7196.33	2522.05	15.0199	2282.29	94.281	6016.62	510.205	165.662	9740.89
T_pol_4mM_2_2_t1_2	3678.76	113761	6745.12	862.707	535.024	12501.5	2099.51	2377.41	17905.7	666574	1011.98	9170.96	330.632	52139.7	23409.4	7900.96	7798.52	66.4092	8161.11	1083.99	21928.6	6455.98	27312.3	3796.11	1113.72	3102.94	600.569	217936	1647.32	944.23	54593.5
T_pol_4mM_3_1	1495.49	126442	6974.73	766.769	233.841	15969.6	2328.95	1399.72	14529.8	518805	752.692	1672.91	319.787	48675.7	12264.9	4452.82	534.791	15.2486	5828.57	580.291	23794.5	4436.41	2866.88	3776.16	27.6981	2279.01	123.435	4589.79	248.311	51.5548	5178.24
T_pol_4mM_3_1_t1_2	2071.51	103196	11056.2	942.017	378.717	12001.4	2652.64	2240.07	25950.9	631749	1052.59	6115.21	311.519	55145.3	20959.2	6798.89	3871.97	88.7407	5079.69	856.781	24800.7	5455.09	15077.5	3643.98	587.484	2951.24	3253.27	168953	831.102	597.659	33456.8
T_pol_05mM_1_1_t2	1334.03	18306.4	3379.72	139.404	74.106	1045.23	263.044	155.832	467.144	89119.7	247.06	687.416	46.5552	11808.6	518.994	1332.61	287.336	27.1228	1106.27	426.104	608.836	431.627	554.609	930.248	55.2779	1225.01	31.9629	5746.78	101.399	44.7352	610.071
T_pol_05mM_1_1_t2_2	1748.76	20151.3	5810	151.793	69.8603	1047.63	292.753	243.444	1137.54	93831.4	320.094	3571.71	44.6306	11521.3	703.235	1009.49	819.741	97.9013	1453.43	435.051	1119.19	561.647	2575.28	938.055	670.044	1266.94	582.881	133851	28.2662	73.2723	2939.71
T_pol_05mM_2_1_t2	1357.69	21918.4	4278.25	123.083	81.7644	1148.76	186.459	201.632	721.894	97810.9	296.032	1047.47	53.4835	11921.3	565.48	1682.15	612.652	9.54649	1190.32	397.921	528.37	484.584	1436.95	891.469	38.9951	1240.71	92.346	5947	98.7826	40.5409	1342.6
T_pol_05mM_2_1_t2_2	2101.08	21229	5457.65	142.44	54.2837	1078.58	297.836	267.171	826.197	113596	310.852	5632.84	48.0296	10358	588.023	1408.77	624.527	133.188	1177.98	450.609	837.86	542.204	1451.84	966.563	455.14	1012.45	1001.24	124080	14.2175	16.9071	856.19
T_pol_05mM_3_1_t2	1253.95	23358.1	4608.99	129.124	54.9805	1069.44	223.749	297.263	462.728	81882.4	318.413	673.47	42.9412	10715.4	438.858	1135.93	352.733	8.57878	1016.03	479.177	656.687	422.935	887.116	855.552	31.4623	963.11	38.1876	6507.49	73.6405	18.8997	584.137
T_pol_05mM_3_1_t2_2	1902.4	15396.5	3946.09	105.446	56.5287	1256.01	215.406	220.516	499.315	83648.2	345.59	2169.7	47.9636	10913.8	232.176	1597.52	494.509	64.7912	1049.89	375.85	458.313	444.503	1525.92	1052.54	391.102	1305.28	1703.29	109071	43.9402	30.1677	2072.6
T_pol_4mM_1	1174500	T_pol_05mM_1	265500
T_pol_4mM_2	1054500	T_pol_05mM_2	280500
	Pyruvic	Lactic	Succinic	Fumaric	Malic	Glutamic	Aspartic	Glutamine	Citric	Glycine	Serine	Uracil	Alanine	Threonine	beta-Alanine	Methionine	Cytosine	Creatinine	Cysteine	Lysine (3TMS)	Putrescine	Ornithine	Adenine	Tyrosine	Fructose	Glucose	myo-Inositol
T_pol_4mM_1_1_t1_2	0.0023422	0.189076	0.00753047	0.00042151	0.00034228	0.0133096	0.00173571	0.0018099	0.0232619	0.555502	0.000882212	0.00212276	0.000211153	0.0411971	0.0169243	0.00587232	0.00135126	1.26864e-05	0.00486472	0.000707951	0.0226149	0.00434214	0.00555946	0.00353002	7.04916e-05	0.00205848	0.000294137
T_pol_4mM_1_2	0.00260645	0.263002	0.00708729	0.000508243	0.000350861	0.0109811	0.00179905	0.00184991	0.0183397	0.461818	0.000753211	0.00437794	0.000255707	0.0437072	0.0126365	0.00745958	0.00187508	7.72572e-05	0.0036712	0.000731273	0.0186101	0.00389516	0.00770812	0.00332275	0.000370606	0.0020304	0.000329005
T_pol_4mM_2_1	0.00142367	0.110859	0.00202144	0.000620597	0.000231001	0.0134143	0.00142719	0.00153389	0.0196212	0.567337	0.000759715	0.00160533	0.000220401	0.0372402	0.0132245	0.00434897	0.00148576	0.00011712	0.00408992	0.000922558	0.0172836	0.00401474	0.00612714	0.00214734	1.27884e-05	0.0019432	8.02733e-05
T_pol_4mM_2_2_t1_2	0.00348863	0.107881	0.00639651	0.000818119	0.000507372	0.0118554	0.001991	0.00225454	0.0169803	0.632123	0.000959673	0.00869698	0.000313544	0.049445	0.0221995	0.00749261	0.00739546	6.2977e-05	0.00773932	0.00102797	0.0207952	0.00612231	0.0259007	0.00359992	0.00105616	0.00294257	0.000569529
T_pol_4mM_3_1	0.0012733	0.107656	0.00593847	0.000652847	0.000199099	0.0135969	0.00198293	0.00119176	0.012371	0.441724	0.000640862	0.00142436	0.000272275	0.0414438	0.0104426	0.00379125	0.000455335	1.29831e-05	0.0049626	0.000494075	0.0202593	0.00377727	0.00244094	0.00321512	2.35829e-05	0.00194041	0.000105096
T_pol_4mM_3_1_t1_2	0.00196444	0.0978629	0.0104848	0.000893331	0.000359144	0.0113811	0.00251555	0.00212429	0.0246096	0.599098	0.000998191	0.00579916	0.000295419	0.0522952	0.019876	0.0064475	0.00367185	8.41543e-05	0.00481715	0.0008125	0.0235189	0.00517315	0.0142982	0.00345564	0.000557121	0.00279871	0.00308513
T_pol_05mM_1_1_t1_2	0.00475591	0.0652635	0.0120489	0.000496982	0.000264193	0.00372631	0.000937769	0.000555552	0.0016654	0.317717	0.000880784	0.00245068	0.000165972	0.0420985	0.00185025	0.00475082	0.00102437	9.66945e-05	0.0039439	0.00151909	0.00217054	0.00153878	0.00197722	0.00331639	0.000197069	0.00436724	0.00011395
T_pol_05mM_1_4	0.00658666	0.0758996	0.0181167	0.000571723	0.000263127	0.00394588	0.00110265	0.000916928	0.00428452	0.353414	0.00120563	0.0134528	0.0001681	0.0433945	0.00264872	0.00380222	0.00308754	0.000368743	0.00547432	0.00163861	0.00421542	0.00211543	0.00969975	0.00353317	0.00252371	0.00477191	0.00219541
T_pol_05mM_2_1	0.00511369	0.0825552	0.0161139	0.000463589	0.000307964	0.00432678	0.000702295	0.000759442	0.002719	0.368403	0.001115	0.00394527	0.000201445	0.0449013	0.00212987	0.00633577	0.00230754	3.59566e-05	0.00448333	0.00149876	0.00199009	0.00182517	0.00541222	0.0033577	0.000146874	0.00467312	0.000347819
T_pol_05mM_2_1_t1_2	0.00749048	0.0756826	0.0194569	0.000507806	0.000193525	0.0038452	0.0010618	0.00095248	0.00294544	0.404976	0.00110821	0.0200814	0.000171229	0.0369267	0.00209634	0.00502236	0.00222648	0.000474822	0.00419957	0.00160645	0.00298702	0.00193299	0.00517589	0.00344586	0.0016226	0.00360945	0.00356949
T_pol_05mM_3_1	0.00472297	0.0879779	0.0173597	0.000486341	0.000207083	0.00402804	0.000842747	0.00111964	0.00174285	0.308408	0.0011993	0.00253661	0.000161737	0.0403593	0.00165295	0.00427847	0.00132856	3.23118e-05	0.00382685	0.00180481	0.0024734	0.00159298	0.0033413	0.00322242	0.000118502	0.00362753	0.000143833
T_pol_05mM_3_1_t1_2	0.00678216	0.0548894	0.0176331	0.000375922	0.000201528	0.00447775	0.000767937	0.000786154	0.00178009	0.298211	0.00123205	0.00773513	0.000170993	0.0389085	0.000827721	0.00569525	0.00176295	0.000230985	0.00374293	0.00133993	0.00163391	0.00158468	0.00544001	0.00375235	0.0013943	0.00465342	0.00607232
Glycolysis	Average				Glucose	Pyruvic	Lactic			Glucose	Pyruvic	Lactic			Average		St Dev
	T 4 mM	T 0.5mM		T_pol_4mM_1_1_t1_2	0.900618	1.07287	1.29454		T_pol_05mM_1_1_t1_2	1.91074	2.17849	0.446838			T 4 mM	T 0.5mM	T 4 mM	T 0.5mM
Glucose	0.00228563	0.00428378		T_pol_4mM_1_2	0.888333	1.19391	1.80069		T_pol_05mM_1_4	2.08779	3.01709	0.51966		Glucose	1	1.87423	0.200304	0.233065
Pyruvic	0.00218312	0.00590865		T_pol_4mM_2_1	0.850184	0.652128	0.759017		T_pol_05mM_2_1	2.04457	2.34238	0.565229		Pyruvic	1	2.70652	0.375566	0.545517
Lactic	0.146056	0.0737113		T_pol_4mM_2_2_t1_2	1.28742	1.598	0.738627		T_pol_05mM_2_1_t1_2	1.5792	3.4311	0.518174		Lactic	1	0.504678	0.454367	0.0819347
				T_pol_4mM_3_1	0.848961	0.58325	0.737087		T_pol_05mM_3_1	1.58711	2.16341	0.602357
TCA Cycle	Media	0.000660515		T_pol_4mM_3_1_t1_2	1.22448	0.899834	0.670036		T_pol_05mM_3_1_t1_2	2.03595	3.10664	0.37581
	T 4 mM				Cit	Succ	Fum	Mal		Cit	Succ	Fum	Mal		Average		St Dev
Citric	0.0191973	0.00252288		T_pol_4mM_1_1_t1_2	1.21173	1.14506	0.646051	1.03213	T_pol_05mM_1_1_t1_2	0.0867516	1.83212	0.761728	0.796658		T 4 mM	T 0.5mM	T 4 mM	T 0.5mM
Succinic	0.00657649	0.0167882		T_pol_4mM_1_2	0.955327	1.07767	0.778987	1.058	T_pol_05mM_1_4	0.223183	2.75478	0.876284	0.793446	Cit	1	0.131419	0.2309	0.0532031
Fumaric	0.000652441	0.000483727		T_pol_4mM_2_1	1.02208	0.307374	0.951193	0.696572	T_pol_05mM_2_1	0.141635	2.45023	0.710545	0.928648	Succ	1	2.55276	0.417165	0.389709
Malic	0.000331626	0.00023957		T_pol_4mM_2_2_t1_2	0.884516	0.972633	1.25394	1.52995	T_pol_05mM_2_1_t1_2	0.15343	2.95855	0.778317	0.583563	Fum	1	0.741411	0.274704	0.0982205
				T_pol_4mM_3_1	0.644415	0.902985	1.00062	0.600371	T_pol_05mM_3_1	0.0907864	2.63965	0.745418	0.624447	Mal	1	0.72241	0.238209	0.109249
Amino Acids				T_pol_4mM_3_1_t1_2	1.28193	1.59428	1.36921	1.08298	T_pol_05mM_3_1_t1_2	0.092726	2.68124	0.576178	0.607697
	Media
	T 4 mM				Gln	Glu	Asp	Gly	Ser	Ala	Thr	Met	Lys	Tyr	Cys	Orn	Put			Average		St Dev
Glutamine	0.00179405	0.000848365		T_pol_4mM_1_1_t1_2	1.00884	1.07136	0.909429	1.02315	1.05996	0.807725	0.93161	0.994964	0.904474	1.09908	0.968267	0.953451	1.10243			T 4 mM	T 0.5mM	T 4 mM	T 0.5mM
Glutamic	0.0124231	0.00405833		T_pol_4mM_1_2	1.03114	0.883932	0.942614	0.850598	0.904964	0.978158	0.988372	1.2639	0.93427	1.03454	0.73071	0.855302	0.907205		Gln	1	0.472877	0.216586	0.107694
Asp	0.00190857	0.000902533		T_pol_4mM_2_1	0.854988	1.07979	0.747781	1.04495	0.912778	0.843104	0.84213	0.736859	1.17866	0.668579	0.814052	0.88156	0.84254		Glu	1	0.326677	0.092716	0.023252
Glycine	0.542934	0.000832311		T_pol_4mM_2_2_t1_2	1.25667	0.954303	1.04319	1.16427	1.15302	1.19941	1.11812	1.2695	1.31333	1.12084	1.54042	1.34434	1.01373		Asp	1	0.472884	0.189544	0.0839765
Serine	0.000832311	0.00112349		T_pol_4mM_3_1	0.664285	1.09449	1.03896	0.813588	0.769979	1.04154	0.937189	0.642363	0.631228	1.00104	0.987749	0.829417	0.987599		Gly	1	0.629644	0.139509	0.0756224
Alanine	0.000261416	0.000173246		T_pol_4mM_3_1_t1_2	1.18408	0.916127	1.31803	1.10345	1.1993	1.13007	1.18258	1.09242	1.03805	1.07592	0.958799	1.13593	1.1465		Ser	1	1.34985	0.165094	0.155255
Threonine	0.0442214	0.0410982												0					Ala	1	0.66272	0.155222	0.0545331
Methionine	0.00590204	0.00498082		T_pol_05mM_1_1_t1_2	0.309664	0.299951	0.491346	0.585186	1.05824	0.634896	0.951994	0.804946	1.94078	1.03257	0.784989	0.337886	0.105809		Thr	1	0.929373	0.127254	0.0666843
Lys	0.000782721	0.00156794		T_pol_05mM_1_4	0.511094	0.317626	0.577735	0.650934	1.44853	0.643036	0.981302	0.644221	2.09348	1.10006	1.0896	0.464509	0.205493		Met	1	0.843914	0.263812	0.156821
Tyrosine	0.0032118	0.00343798		T_pol_05mM_2_1	0.423312	0.348286	0.367969	0.678541	1.33964	0.770589	1.01538	1.07349	1.91481	1.04543	0.892355	0.400774	0.097013		Lys	1	2.00319	0.237056	0.199359
Cysteine	0.00502415	0.00427848		T_pol_05mM_2_1_t1_2	0.530911	0.309521	0.556334	0.745904	1.33148	0.655003	0.835042	0.850953	2.05239	1.07287	0.835877	0.424448	0.145611		Tyr	1	1.07042	0.168058	0.0583565
Ornithine	0.00455413	0.001765		T_pol_05mM_3_1	0.624083	0.324239	0.441559	0.56804	1.44092	0.618695	0.912665	0.724915	2.30581	1.00331	0.76169	0.349787	0.120573		Cys	1	0.851583	0.283551	0.128405
Putrescine	0.0205137	0.0025784		T_pol_05mM_3_1_t1_2	0.438201	0.360438	0.402362	0.549259	1.48027	0.654103	0.879857	0.964963	1.71188	1.1683	0.744988	0.347966	0.07965		Orn	1	0.387561	0.201633	0.0508299
																			Put	1	0.125692	0.11463	0.0450086

## Sheet: DH Activity
SDH Activity
	nmol/min/μl		Media	St Dev
4mM	0.146066		0.126597	0.0175026
	0.121563		0.14639	0.00843158
	0.112164
0.5mM	0.137672
	0.154503
	0.146995
PDH Activity
nmlo/min/ml					Media	St Dev
4mM Gln	1.8817e-05	1.87735e-05	1.90369e-05	4mM Gln	1.88758e-05	1.41234e-07
0.5mM Gln	1.70068e-05	1.7472e-05	1.776e-05	0.5mM	1.74129e-05	3.80039e-07
IDH Activity nmlo/min/ml
					Media	St Dev
4mM Gln	569.528	591.616	661.396	4mM Gln	607.513	47.9525
0.5mM Gln	281.124	267.068	286.145	0.5mM	278.112	9.88841
LDH Activity nmlo/min/ml
					Media	St Dev
	Transformed
4mM Gln	244.979	238.56	251.404	4mM Gln	244.981	6.42174
0.5mM	252.986	248.268	259.319	0.5mM	253.524	5.54531

## Sheet: ROS
ROS MitoSOX
4mM Gln	0,5mM Gln				Media	St Dev
4.08917	11.0462			4mM Gln	3.1268	1.33685
3.69087	10.5739			0.5mM	11.3353	0.939965
1.60037	12.3859
ROS DCFDA
4mM	0.5mM			Media	St Dev
695	987.25		4mM Gln	739.5	38.6749
758.5	1009		0.5mM	996.083	11.4355
765	992

## Sheet: AcCoA assay
Transformed
Exp 4				Exp 5
25mM+4mM	1mM Glc	0.5mM Gln		25mM+4mM	1mM Glc	0.5mM Gln
1.33848e-05	3.11782e-05	3.52582e-05		1.18685e-05	2.64705e-05	2.87839e-05
Exp1	Exp2	Exp3
25mM+4mM	25mM+4mM	25mM+4mM
1.15309e-05	1.79114e-05	1.33848e-05
	Transformed
4mM	1.36161e-05
0.5mM	3.2021e-05
St Dev	2.7167e-06
	4.57801e-06
s.e.m.	0.0892287
	0.101094
